# Supplementary material for: Exogenous Nicotinamide Adenine Dinucleotide Induces Resistance to Citrus Canker in Citrus
Source: Front Plant Sci. 2018 Oct 9;9:1472. doi: 10.3389/fpls.2018.01472 (PMC6189366; doi:10.3389/fpls.2018.01472)
Supplement: Supplementary file 1 [file Table_1.XLSX]

## Sheet: README
# Note
	Original Data: Mou_TimeCourse_mastersheet_20130907.xlsx
	Criteria
		1. lgFC over 1 (fold change over 2)
		2. p-value <= 0.05
		3. expression signal > 6
		NAD4h vs W4h
	Fold change >= 2	660
	Fold change <= -2	574
# Code
	Code	Treatment	Time
	W4h	Water	4 hr
	W24h	Water	24 hr
	BC	Base line control	0 hr
	NAD4h	NAD	4 hr
	NAD24h	NAD	24 hr
# Header
	column A	probeset ID
	column B	log base 2 fold-change.
		lgFC XXX/BC: Positive: Treatment up-regulated compared to Base line normal; Negative: Treatment down-regulated compared to base line control
		lgFC NADXh/WXh: Positive: NAD up-regulated compared to water at that time point; Negative: NAD down-regulated compared to water at that time point
	column C	p-value
	column D	False discovery rate, Benjamini and Hochberg approach.
	column E - J	Normalized expression signals (log2-transformed)
	column K - O	Affimatrix Annotation (Citrus.na33.annot.csv)

## Sheet: selected
Table S1. List of genes that were induced or suppressed by NAD treatment
probeset ID	lgFC NAD4h/W4h	p.value NAD4h vs W4h	FDR NAD4h vs W4h	12087_Mou_14_NAD_4hr	12089_Mou_16_NAD_4hr	12090_Mou_17_NAD_4hr	12086_Mou_11_H20_4hr	12091_Mou_18_H20_4hr	12092_Mou_19_H20_4hr	Transcript ID (Array Design)	Target Description	Representative Public ID	UniGene ID	Unigene Cluster Type
Cit.11563.1.S1_at	6.112	0	0.000155	13.0091	11.5041	10.9491	6.30737	5.00573	5.81353	Cit.11563.1	C37_15443 /DEF=Section:2 Forward ESTs:17 BEST NR:A54523 7e-06 histidine-rich protein - Plasmodium lophurae (fragment) gb|AAA29616.1| histidine-rich protein [Plasmodium lophurae] /REP_ORG=Citrus	CX069380	Csi.16326	est
Cit.5367.1.S1_at	5.683	2e-05	0.000947	11.5332	12.3788	12.379	3.78371	8.79078	6.66691	Cit.5367.1	C37_06798 /DEF=Section:2 Forward ESTs:2 BEST NR:NP_850825.1 1e-06 ankyrin repeat family protein [Arabidopsis thaliana] /REP_ORG=Citrus	DN622378	---	---
Cit.19393.1.S1_at	5.328	0	0.000246	8.76656	8.52906	8.65748	2.73974	3.3722	3.85623	Cit.19393.1	C37_27969 /DEF=Section:8 Forward BEST NR:NP_197361.1 4e-31 glutaredoxin family protein [Arabidopsis thaliana] gb|AAM67033.1| glutaredoxin-like protein [Arabidopsis thaliana] /REP_ORG=Citrus	CK934282	Csi.2165	est
Cit.23598.1.S1_s_at	5.244	0	0.000205	10.9277	12.2297	11.9609	4.74795	8.21479	6.42462	Cit.23598.1	C37_38781 /DEF=Section:9 Reversed BEST NR: /REP_ORG=Citrus	CV704272	---	---
Cit.26141.1.S1_s_at	4.657	3e-05	0.001352	11.3981	12.7287	11.977	6.27001	8.72606	7.13593	Cit.26141.1	C37_32623 /DEF=Section:10 Reversed BEST NR: /REP_ORG=Citrus	CF837714	Csi.4850	est
Cit.19393.1.S1_s_at	4.556	0	0.000175	9.02315	9.08951	9.12324	4.28579	4.35868	4.92268	Cit.19393.1	C37_27969 /DEF=Section:8 Forward BEST NR:NP_197361.1 4e-31 glutaredoxin family protein [Arabidopsis thaliana] gb|AAM67033.1| glutaredoxin-like protein [Arabidopsis thaliana] /REP_ORG=Citrus	CK934282	Csi.2165	est
Cit.19053.1.S1_at	4.438	0	0	7.65569	7.90007	8.17228	3.54828	3.73257	3.13287	Cit.19053.1	C37_26086 /DEF=Section:8 Forward BEST NR:AAV34889.1 9e-26 osmotin-like [Theobroma cacao] /REP_ORG=Citrus	CX302166	---	---
Cit.15355.1.S1_at	4.429	0.00021	0.004303	9.89677	10.5648	10.0351	3.63211	8.10837	5.46983	Cit.15355.1	C37_20472 /DEF=Section:2 Forward ESTs:2 BEST NR:NP_192787.1 7e-78 oxidoreductase, 2OG-Fe(II) oxygenase family protein [Arabidopsis thaliana] /REP_ORG=Citrus	CB291618	Csi.1645	est
Cit.72.1.S1_s_at	4.411	0	7e-05	9.76964	11.3929	10.2529	5.25882	6.86327	6.05947	Cit.72.1	C37_00056 /DEF=Section:2 Forward ESTs:47 BEST NR:AAG38519.1 1e-112 miraculin-like protein 3 [Citrus x paradisi] /REP_ORG=Citrus	CF833881	Csi.1232 /// Csi.17073	est
Cit.1968.1.S1_s_at	4.326	1e-05	0.000751	6.85353	9.2612	8.4486	2.71717	5.54394	3.32349	Cit.1968.1	C37_02479 /DEF=Section:2 Forward ESTs:7 BEST NR:AAO85533.1 6e-99 linalool synthase [Arabidopsis thaliana] /REP_ORG=Citrus	CV885575	Csi.5277	est
Cit.10816.1.S1_at	4.197	0.00057	0.008302	9.75983	10.8575	11.0487	3.37972	8.81141	6.88363	Cit.10816.1	C37_14517 /DEF=Section:2 Forward ESTs:25 BEST NR:AAR37421.1 8e-35 putative WRKY4 transcription factor [Vitis aestivalis] /REP_ORG=Citrus	AJ489051	---	---
Cit.29356.1.S1_x_at	4.066	0.00054	0.007989	6.94552	9.31686	6.50738	2.82144	4.62725	3.12438	Cit.29356.1	C37_00824 /DEF=Section:11 Forward BEST NR:AAG38518.1 1e-61 miraculin-like protein 2 [Citrus x paradisi] /REP_ORG=Citrus	DN795289	---	---
Cit.3278.1.S1_at	4.029	0	0	7.18725	6.93153	7.18616	2.51082	3.44086	3.267	Cit.3278.1	C37_04149 /DEF=Section:2 Forward ESTs:4 BEST NR:AAG50970.1 4e-90 glucosyl transferase, putative; 93894-95315 [Arabidopsis thaliana] ref|NP_187742.1| UDP-glucoronosyl/UDP-glucosyl transferase family protein /REP_ORG=Citrus	CK936065	Csi.2449	est
Cit.7568.1.S1_at	3.949	0.00083	0.010713	10.1981	7.93171	8.41464	4.5373	5.02924	5.13211	Cit.7568.1	C37_10291 /DEF=Section:2 Forward ESTs:2 BEST NR:NP_915820.1 3e-05 P0691E06.25 [Oryza sativa (japonica cultivar-group)] dbj|BAB92427.1| P0691E06.25 [Oryza sativa (japonica cultivar-group)] dbj|BAB86416.1| P0 /REP_ORG=Citrus	CV718422	Csi.5138	est
Cit.3277.1.S1_s_at	3.928	0	8.8e-05	9.31019	9.40221	9.47115	4.35621	6.64405	5.40071	Cit.3277.1	C37_04148 /DEF=Section:2 Forward ESTs:7 BEST NR:AAG50970.1 4e-89 glucosyl transferase, putative; 93894-95315 [Arabidopsis thaliana] ref|NP_187742.1| UDP-glucoronosyl/UDP-glucosyl transferase family protein /REP_ORG=Citrus	CX046122	Csi.2449	est
Cit.1557.1.S1_s_at	3.883	0.00011	0.002858	13.4903	13.7173	13.5221	8.40732	11.2762	9.3971	Cit.1557.1	C37_01972 /DEF=Section:2 Forward ESTs:20 BEST NR: /REP_ORG=Citrus	CX046798	Csi.4850	est
Cit.9325.1.S1_at	3.856	0	0.000294	9.2118	8.80294	8.72014	3.74259	6.05586	5.36714	Cit.9325.1	C37_12681 /DEF=Section:2 Forward ESTs:13 BEST NR:NP_188079.1 4e-82 cytochrome P450, putative [Arabidopsis thaliana] dbj|BAB02393.1| cytochrome P450 [Arabidopsis thaliana] /REP_ORG=Citrus	CX046212	Csi.5403	est
Cit.29661.1.S1_at	3.771	0	0.000124	5.89808	7.64929	7.57724	2.80865	4.14755	2.85586	Cit.29661.1	C37_05700 /DEF=Section:11 Forward BEST NR:AAS82859.1 3e-55 geranyl diphosphate synthase small subunit [Antirrhinum majus] /REP_ORG=Citrus	CX290062	Csi.2123	est
Cit.14453.1.S1_at	3.757	0	0.000145	6.19558	8.23706	7.16518	3.11774	4.25494	2.953	Cit.14453.1	C37_19159 /DEF=Section:2 Forward ESTs:4 BEST NR:BAD27259.1 0.0 gamma-terpinene synthase [Citrus unshiu] /REP_ORG=Citrus	CX045048	---	---
Cit.33847.1.S1_at	3.74	0	0.000127	8.37725	9.33439	9.43203	4.74776	6.06784	5.10758	Cit.33847.1	C37_26257 /DEF=Section:12 Forward BEST NR: /REP_ORG=Citrus	CX302609	---	---
Cit.26052.1.S1_s_at	3.703	0	0	6.26322	6.28072	6.20715	2.21661	2.64317	2.78182	Cit.26052.1	C37_32342 /DEF=Section:10 Reversed BEST NR: /REP_ORG=Citrus	CF834805	Csi.7191	est
Cit.10457.1.S1_at	3.655	3e-05	0.001106	12.8003	13.6812	13.4417	8.0856	11.4085	9.46387	Cit.10457.1	C37_14081 /DEF=Section:2 Forward ESTs:11 BEST NR:BAB02077.1 2e-79 cytochrome p450 [Arabidopsis thaliana] ref|NP_189154.1| cytochrome P450 family protein [Arabidopsis thaliana] /REP_ORG=Citrus	CF838221	Csi.3158	est
Cit.12816.1.S1_s_at	3.653	4e-05	0.001356	11.4433	13.2996	12.6284	7.31636	10.3152	8.78095	Cit.12816.1	C37_17028 /DEF=Section:2 Forward ESTs:2 BEST NR:AAM64750.1 1e-79 putative annexin [Arabidopsis thaliana] gb|AAC67343.1| putative annexin [Arabidopsis thaliana] gb|AAM10045.1| putative annexin [Arabidopsis /REP_ORG=Citrus	CV885989	Csi.8791	est
Cit.35442.1.S1_x_at	3.609	0.00373	0.029311	7.53491	9.47354	6.1517	3.35741	4.99978	3.97471	Cit.35442.1	C37_28725 /DEF=Section:12 Forward BEST NR:AAG38518.1 3e-59 miraculin-like protein 2 [Citrus x paradisi] /REP_ORG=Citrus	CK937142	Csi.3098	est
Cit.10457.1.S1_s_at	3.549	4e-05	0.00139	13.7463	14.1627	14.1011	8.80262	12.2544	10.3063	Cit.10457.1	C37_14081 /DEF=Section:2 Forward ESTs:11 BEST NR:BAB02077.1 2e-79 cytochrome p450 [Arabidopsis thaliana] ref|NP_189154.1| cytochrome P450 family protein [Arabidopsis thaliana] /REP_ORG=Citrus	CF838221	Csi.3158 /// Csi.6711	est
Cit.17188.1.S1_at	3.513	0	3.1e-05	7.22843	6.52573	7.21928	2.98027	3.74439	3.70853	Cit.17188.1	C37_04889 /DEF=Section:3 Forward ESTs:2 BEST NR:AAM20121.1 1e-13 unknown protein [Arabidopsis thaliana] gb|AAL36292.1| unknown protein [Arabidopsis thaliana] dbj|BAB10783.1| unnamed protein product [Arabid /REP_ORG=Citrus	DN796929	---	---
Cit.12743.1.S1_at	3.476	0.00092	0.011469	10.6204	11.7417	11.4758	5.39248	9.2045	8.81389	Cit.12743.1	C37_16936 /DEF=Section:2 Forward ESTs:10 BEST NR:AAG16758.1 1e-64 putative glutathione S-transferase T3 [Lycopersicon esculentum] /REP_ORG=Citrus	DN625518	---	---
Cit.17155.1.S1_at	3.463	1e-05	0.000441	10.1492	9.39662	10.153	5.24292	7.04392	7.02295	Cit.17155.1	C37_04374 /DEF=Section:3 Forward ESTs:3 BEST NR:AAF02882.1 3e-36 Similar to beta-glucosidases [Arabidopsis thaliana] pir||G86158 F22D16.15 protein - Arabidopsis thaliana /REP_ORG=Citrus	CX303072	Csi.9607	est
Cit.5438.1.S1_at	3.446	0	4e-06	6.75141	7.75638	7.20798	3.65099	3.79318	3.93218	Cit.5438.1	C37_06903 /DEF=Section:2 Forward ESTs:5 BEST NR:AAM65783.1 3e-17 unknown [Arabidopsis thaliana] gb|AAM15100.1| Expressed protein [Arabidopsis thaliana] ref|NP_850063.1| expressed protein [Arabidopsis thali /REP_ORG=Citrus	CX046656	Csi.8841	est
Cit.17155.1.S1_s_at	3.441	0	0.000169	7.7862	7.12083	7.64558	3.23693	4.57892	4.41255	Cit.17155.1	C37_04374 /DEF=Section:3 Forward ESTs:3 BEST NR:AAF02882.1 3e-36 Similar to beta-glucosidases [Arabidopsis thaliana] pir||G86158 F22D16.15 protein - Arabidopsis thaliana /REP_ORG=Citrus	CX303072	Csi.9607	est
Cit.3086.1.S1_at	3.367	0	0.000124	6.777	7.47776	7.1304	3.14077	4.78699	3.35627	Cit.3086.1	C37_03903 /DEF=Section:2 Forward ESTs:14 BEST NR:NP_909096.1 2e-65 putative dehydration-induced myb-related protein Cpm7 [Oryza sativa (japonica cultivar-group)] dbj|BAB18296.1| putative dehydration-induced /REP_ORG=Citrus	CF836306	Csi.8411	est
Cit.29321.1.S1_x_at	3.324	0.00054	0.007968	10.1867	11.4981	9.81025	5.91054	8.76746	6.84491	Cit.29321.1	C37_00075 /DEF=Section:11 Forward BEST NR:AAG38518.1 3e-59 miraculin-like protein 2 [Citrus x paradisi] /REP_ORG=Citrus	CK934292	Csi.3098	est
Cit.16112.1.S1_at	3.305	0	9.8e-05	8.04034	7.85058	8.61329	3.86356	5.75615	4.97021	Cit.16112.1	C37_21789 /DEF=Section:2 Forward ESTs:2 BEST NR:CAB64356.1 8e-18 alternative oxidase [Populus tremula x Populus tremuloides] /REP_ORG=Citrus	DN795132	---	---
Cit.25075.1.S1_s_at	3.301	3e-05	0.001161	7.79039	8.61639	8.94312	3.54119	6.36716	5.53821	Cit.25075.1	C37_26908 /DEF=Section:10 Reversed BEST NR:BAB19757.1 6e-41 nitrate transporter NRT1-2 [Glycine max] /REP_ORG=Citrus	CX305691	---	---
Cit.21919.1.S1_s_at	3.234	1e-05	0.000699	7.25695	8.83556	8.42667	5.661	4.88745	4.26771	Cit.21919.1	C37_29486 /DEF=Section:9 Reversed BEST NR:NP_850312.1 7e-41 amino acid transporter family protein [Arabidopsis thaliana] /REP_ORG=Citrus	CB290270	Csi.1775	est
Cit.11138.1.S1_at	3.196	0	0	11.2313	10.7664	10.7968	7.64661	8.06699	7.49205	Cit.11138.1	C37_14915 /DEF=Section:2 Forward ESTs:6 BEST NR:NP_568173.2 1e-126 expressed protein [Arabidopsis thaliana] dbj|BAB09804.1| unnamed protein product [Arabidopsis thaliana] /REP_ORG=Citrus	CX069697	Csi.7448	est
Cit.5456.1.S1_at	3.178	6e-05	0.001878	12.2228	10.7645	11.1609	7.9681	8.37173	8.27361	Cit.5456.1	C37_06929 /DEF=Section:2 Forward ESTs:5 BEST NR: /REP_ORG=Citrus	CX069614	Csi.6811	est
Cit.1435.1.S1_at	3.133	0	0.000169	12.1193	12.9435	12.6666	8.80547	10.5532	8.97063	Cit.1435.1	C37_01808 /DEF=Section:2 Forward ESTs:10 BEST NR:AAO85533.1 1e-103 linalool synthase [Arabidopsis thaliana] /REP_ORG=Citrus	CV886253	Csi.4335	est
Cit.21911.1.S1_x_at	3.124	0.00039	0.006405	11.4559	11.6047	11.4119	7.66285	9.4739	7.96381	Cit.21911.1	C37_29477 /DEF=Section:9 Reversed BEST NR: /REP_ORG=Citrus	CB305144	---	---
Cit.3171.1.S1_at	3.124	1e-05	0.000595	7.3584	7.195	7.94726	3.03299	5.60171	4.49394	Cit.3171.1	C37_04005 /DEF=Section:2 Forward ESTs:10 BEST NR:BAB19757.1 8e-73 nitrate transporter NRT1-2 [Glycine max] /REP_ORG=Citrus	CX299118	---	---
Cit.3171.1.S1_x_at	3.116	0	6.1e-05	7.26251	7.3162	7.99842	3.61213	5.19837	4.41953	Cit.3171.1	C37_04005 /DEF=Section:2 Forward ESTs:10 BEST NR:BAB19757.1 8e-73 nitrate transporter NRT1-2 [Glycine max] /REP_ORG=Citrus	CX299118	---	---
Cit.20340.1.S1_at	3.097	0	3e-06	6.64795	6.9712	7.13615	3.534	4.42587	3.50565	Cit.20340.1	C37_38467 /DEF=Section:8 Forward BEST NR:CAC12821.1 3e-41 lysyl-tRNA synthetase [Nicotiana tabacum] /REP_ORG=Citrus	DN619468	Csi.6250	est
Cit.26470.1.S1_x_at	3.096	0	0.000117	7.81333	7.65969	7.86118	3.6948	5.63975	4.71274	Cit.26470.1	C37_33472 /DEF=Section:10 Reversed BEST NR: /REP_ORG=Citrus	CN187316	Csi.1214	est
Cit.29571.1.S1_at	3.091	2e-05	0.001021	8.15268	7.51925	7.86663	3.50253	5.43521	5.32762	Cit.29571.1	C37_04376 /DEF=Section:11 Forward BEST NR:G86158 1e-94 F22D16.15 protein - Arabidopsis thaliana gb|AAF02882.1| Similar to beta-glucosidases [Arabidopsis thaliana] /REP_ORG=Citrus	CX296120	---	---
Cit.9803.1.S1_s_at	3.048	0.00028	0.005231	12.5773	13.4437	12.982	9.32879	10.6937	9.83723	Cit.9803.1	C37_13271 /DEF=Section:2 Forward ESTs:7 BEST NR: /REP_ORG=Citrus	CK936682	Csi.1213 /// Csi.4640	est
Cit.40325.1.S1_s_at	3.019	0.00049	0.007494	4.87285	8.11276	5.77672	3.0709	3.79459	2.83938	Cit.40325.1	C37_47318 /DEF=Section:12 Forward BEST NR:Q94LX1 4e-63 Chlorophyllase 1, chloroplast precursor (Chlorophyll-chlorophyllido hydrolase 1) (Chlase 1) dbj|BAB47176.1| chlorophyllase [Citrus unshiu] /REP_ORG=Citrus	DR403986	Csi.5411	est
Cit.15662.1.S1_at	3.009	0	1e-06	5.83176	5.77111	6.30748	3.22487	2.7339	2.92464	Cit.15662.1	C37_20978 /DEF=Section:2 Forward ESTs:3 BEST NR: /REP_ORG=Citrus	CX075104	Csi.2905	est
Cit.19313.1.S1_at	2.97	0.00109	0.012853	7.67525	8.47744	9.11765	3.40109	7.29819	5.66024	Cit.19313.1	C37_27426 /DEF=Section:8 Forward BEST NR:EAL71975.1 2e-04 putative protein serine/threonine kinase [Dictyostelium discoideum] /REP_ORG=Citrus	CX308038	---	---
Cit.6471.1.S1_at	2.961	0	5.9e-05	5.42018	6.41543	6.15654	3.31993	2.92742	2.86264	Cit.6471.1	C37_08435 /DEF=Section:2 Forward ESTs:2 BEST NR: /REP_ORG=Citrus	CB293004	Csi.6125	est
Cit.17565.1.S1_at	2.937	0	0.00014	7.60063	7.88954	7.87316	4.60561	5.23282	4.71274	Cit.17565.1	C37_10841 /DEF=Section:3 Forward ESTs:2 BEST NR:NP_187623.2 2e-28 expressed protein [Arabidopsis thaliana] dbj|BAC42468.1| unknown protein [Arabidopsis thaliana] /REP_ORG=Citrus	CK935778	Csi.554	est
Cit.13836.1.S1_at	2.927	1e-05	0.000748	7.11027	8.86567	8.4503	5.1668	5.50693	4.97168	Cit.13836.1	C37_18309 /DEF=Section:2 Forward ESTs:6 BEST NR:T14329 2e-59 dermal glycoprotein precursor, extracellular - carrot (fragment) dbj|BAA03413.1| EDGP precursor [Daucus carota] /REP_ORG=Citrus	CX671668	Csi.5923	est
Cit.36935.1.S1_s_at	2.921	0.00035	0.006015	12.3244	13.9582	13.0874	8.57078	11.228	10.809	Cit.36935.1	C37_40673 /DEF=Section:12 Forward BEST NR:CAC33768.1 3e-93 S-adenosyl-L-methionine:salicylic acid carboxyl methyltransferase [Stephanotis floribunda] /REP_ORG=Citrus	CD576001	Csi.7837	est
Cit.30225.1.S1_at	2.912	0	0.000124	9.12586	10.2267	9.27252	6.68353	6.70924	6.49586	Cit.30225.1	C37_09896 /DEF=Section:11 Forward BEST NR:NP_973537.1 2e-50 zinc finger (Ran-binding) family protein [Arabidopsis thaliana] /REP_ORG=Citrus	CK665394	---	---
Cit.15995.1.S1_at	2.894	6e-05	0.001912	8.17968	8.21364	9.1076	4.28526	6.85607	5.67619	Cit.15995.1	C37_21565 /DEF=Section:2 Forward ESTs:2 BEST NR: /REP_ORG=Citrus	CX308858	Csi.6671	est
Cit.9944.1.S1_x_at	2.869	2e-05	0.000862	11.7759	11.8887	12.2626	7.75744	10.2367	9.32695	Cit.9944.1	C37_13437 /DEF=Section:2 Forward ESTs:23 BEST NR:AAQ20892.1 1e-125 10-hydroxygeraniol oxidoreductase [Camptotheca acuminata] /REP_ORG=Citrus	CB291627	Csi.1917	est
Cit.9942.1.S1_x_at	2.861	4e-05	0.001376	10.6798	11.4471	11.1433	6.9604	9.44662	8.27958	Cit.9942.1	C37_13434 /DEF=Section:2 Forward ESTs:15 BEST NR:AAQ20892.1 1e-107 10-hydroxygeraniol oxidoreductase [Camptotheca acuminata] /REP_ORG=Citrus	CB291954	Csi.1917	est
Cit.9944.1.S1_at	2.852	3e-05	0.00123	11.965	12.0028	12.3985	7.88483	10.4488	9.47634	Cit.9944.1	C37_13437 /DEF=Section:2 Forward ESTs:23 BEST NR:AAQ20892.1 1e-125 10-hydroxygeraniol oxidoreductase [Camptotheca acuminata] /REP_ORG=Citrus	CB291627	Csi.1917	est
Cit.16841.1.S1_at	2.836	0	1.2e-05	7.03972	7.2379	7.32105	3.82305	4.98045	4.2864	Cit.16841.1	C37_22946 /DEF=Section:2 Forward ESTs:2 BEST NR:BAB01050.1 8e-05 unnamed protein product [Arabidopsis thaliana] emb|CAC19845.1| NIMIN-2 protein [Arabidopsis thaliana] ref|NP_683594.1| NPR1/NIM1-interacting /REP_ORG=Citrus	CX045330	Csi.11893	est
Cit.17418.1.S1_s_at	2.816	2e-05	0.000897	10.0575	10.8578	10.5169	6.45486	8.59064	7.93731	Cit.17418.1	C37_08785 /DEF=Section:3 Forward ESTs:2 BEST NR:XP_450985.1 7e-16 putative ABC transporter [Oryza sativa (japonica cultivar-group)] dbj|BAD22237.1| putative ABC transporter [Oryza sativa (japonica cultivar- /REP_ORG=Citrus	CK936932	Csi.2552	est
Cit.15547.1.S1_at	2.812	2e-05	0.000864	9.4311	10.6077	10.1947	6.07582	8.27978	7.44112	Cit.15547.1	C37_20797 /DEF=Section:2 Forward ESTs:3 BEST NR:NP_193829.2 1e-35 basic helix-loop-helix (bHLH) family protein [Arabidopsis thaliana] /REP_ORG=Citrus	CX045057	Csi.8880	est
Cit.19313.1.S1_s_at	2.793	0.00012	0.002981	7.48929	8.57739	8.79572	4.23563	6.95151	5.29483	Cit.19313.1	C37_27426 /DEF=Section:8 Forward BEST NR:EAL71975.1 2e-04 putative protein serine/threonine kinase [Dictyostelium discoideum] /REP_ORG=Citrus	CX308038	---	---
Cit.5970.1.S1_at	2.791	2e-05	0.000952	9.07556	9.18573	9.17832	4.90949	7.23958	6.91831	Cit.5970.1	C37_07659 /DEF=Section:2 Forward ESTs:4 BEST NR:AAM34777.1 3e-85 nam-like protein 14 [Petunia x hybrida] /REP_ORG=Citrus	CV887139	---	---
Cit.25357.1.S1_at	2.775	0	0.000252	7.1045	7.63299	7.58321	4.53357	5.71429	3.74831	Cit.25357.1	C37_30280 /DEF=Section:10 Reversed BEST NR:CAE03751.1 7e-24 OSJNBa0019D11.23 [Oryza sativa (japonica cultivar-group)] ref|XP_473226.1| OSJNBa0019D11.23 [Oryza sativa (japonica cultivar-group)] /REP_ORG=Citrus	DN625580	---	---
Cit.36909.1.S1_s_at	2.767	0.00012	0.002946	9.91599	12.3668	11.1662	7.49863	8.94221	8.70611	Cit.36909.1	C37_40519 /DEF=Section:12 Forward BEST NR:AAQ20892.1 2e-94 10-hydroxygeraniol oxidoreductase [Camptotheca acuminata] /REP_ORG=Citrus	CD573732	Csi.1917	est
Cit.10219.1.S1_at	2.735	0.00039	0.006462	11.1484	11.6697	11.7976	7.22708	10.1247	9.0579	Cit.10219.1	C37_13775 /DEF=Section:2 Forward ESTs:6 BEST NR:XP_450986.1 2e-84 putative ABC transporter [Oryza sativa (japonica cultivar-group)] dbj|BAD22238.1| putative ABC transporter [Oryza sativa (japonica cultivar- /REP_ORG=Citrus	CX673112	Csi.2552	est
Cit.289.1.S1_s_at	2.734	1e-05	0.000544	13.2213	12.8771	12.877	10.216	10.9223	9.63433	Cit.289.1	C37_00360 /DEF=Section:2 Forward ESTs:2 BEST NR:AAK58599.1 1e-20 ethylene-induced esterase [Citrus sinensis] /REP_ORG=Citrus	CF835645	Csi.6562	full length
Cit.2130.1.S1_x_at	2.718	0	2.5e-05	10.5851	10.4589	10.6496	7.27006	8.4642	7.80429	Cit.2130.1	C37_02682 /DEF=Section:2 Forward ESTs:16 BEST NR:AAC06319.1 1e-131 putative cinnamyl alcohol dehydrogenase [Malus x domestica] pir||T16995 probable cinnamyl-alcohol dehydrogenase (EC 1.1.1.195) - apple tree /REP_ORG=Citrus	CB293424	Csi.1046	est
Cit.35.1.S1_at	2.718	1e-05	0.000691	11.521	13.0127	11.3412	9.44095	9.111	9.17024	Cit.35.1	C37_00002 /DEF=Section:2 Forward ESTs:69 BEST NR:AAK58599.1 1e-154 ethylene-induced esterase [Citrus sinensis] /REP_ORG=Citrus	CB290370	Csi.6562	full length
Cit.478.1.S1_at	2.711	0	0.00022	8.48768	8.43014	8.88458	5.0007	6.59496	6.07296	Cit.478.1	C37_00584 /DEF=Section:2 Forward ESTs:30 BEST NR:NP_179907.1 2e-59 UDP-glucoronosyl/UDP-glucosyl transferase family protein [Arabidopsis thaliana] /REP_ORG=Citrus	DN621574	Csi.7527	est
Cit.5776.1.S1_s_at	2.707	0.0019	0.01887	8.29329	5.86955	5.84535	4.12019	3.64809	4.11921	Cit.5776.1	C37_07373 /DEF=Section:2 Forward ESTs:3 BEST NR: /REP_ORG=Citrus	CX637983	---	---
Cit.35.1.S1_x_at	2.699	1e-05	0.000721	11.747	13.0986	11.5315	9.52011	9.34056	9.41954	Cit.35.1	C37_00002 /DEF=Section:2 Forward ESTs:69 BEST NR:AAK58599.1 1e-154 ethylene-induced esterase [Citrus sinensis] /REP_ORG=Citrus	CB290370	Csi.6562	full length
Cit.10152.1.S1_s_at	2.687	0	0.000207	7.64369	7.83264	7.85193	4.27059	6.09944	4.89606	Cit.10152.1	C37_13689 /DEF=Section:2 Forward ESTs:2 BEST NR:AAF04915.1 9e-04 jasmonic acid 2 [Lycopersicon esculentum] /REP_ORG=Citrus	CX637299	Csi.4623	est
Cit.17886.1.S1_s_at	2.665	7e-05	0.002083	5.33789	6.76557	6.77606	2.82144	4.28161	3.78277	Cit.17886.1	C37_15825 /DEF=Section:3 Forward ESTs:13 BEST NR:NP_915910.1 5e-05 P0468B07.6 [Oryza sativa (japonica cultivar-group)] dbj|BAB89627.1| unknown protein [Oryza sativa (japonica cultivar-group)] /REP_ORG=Citrus	CK939377	Csi.2110	est
Cit.19751.1.S1_s_at	2.662	5e-05	0.001742	11.3944	11.981	11.8318	7.84536	10.1701	9.20578	Cit.19751.1	C37_28670 /DEF=Section:8 Forward BEST NR:BAC79957.1 5e-09 ABC transporter family protein-like [Oryza sativa (japonica cultivar-group)] /REP_ORG=Citrus	DN619629	Csi.2552	est
Cit.25840.1.S1_s_at	2.662	0.00013	0.003095	11.343	12.4806	12.0037	8.0656	10.3081	9.46882	Cit.25840.1	C37_31777 /DEF=Section:10 Reversed BEST NR:BAC79956.1 8e-41 putative ABC transporter family protein [Oryza sativa (japonica cultivar-group)] /REP_ORG=Citrus	CB292087	Csi.2552	est
Cit.16756.1.S1_s_at	2.658	2e-05	0.001054	4.51377	6.80564	5.24234	2.67693	3.36328	2.54894	Cit.16756.1	C37_22817 /DEF=Section:2 Forward ESTs:2 BEST NR:BAB84352.1 4e-51 lipoxygenase [Citrus jambhiri] /REP_ORG=Citrus	CF833987	Csi.10852 /// Csi.1532	est
Cit.10425.1.S1_s_at	2.651	0	0.000342	12.1477	11.2606	11.5958	9.41128	8.76945	8.86954	Cit.10425.1	C37_14036 /DEF=Section:2 Forward ESTs:6 BEST NR:AAP13385.1 2e-39 At3g56360 [Arabidopsis thaliana] gb|AAM62505.1| unknown [Arabidopsis thaliana] gb|AAM53338.1| putative protein [Arabidopsis thaliana] /REP_ORG=Citrus	CD574397	Csi.4762	est
Cit.3795.1.S1_at	2.622	0	9.8e-05	10.0362	10.5012	10.2777	7.60345	8.01234	7.3331	Cit.3795.1	C37_04809 /DEF=Section:2 Forward ESTs:3 BEST NR:NP_180034.1 6e-81 sarcosine oxidase family protein [Arabidopsis thaliana] sp|Q9SJA7|SOX_ARATH Potential sarcosine oxidase /REP_ORG=Citrus	DN619890	Csi.7363	est
Cit.17090.1.S1_s_at	2.594	0	3.3e-05	6.39029	6.53984	6.62353	3.25118	4.54443	3.97556	Cit.17090.1	C37_03117 /DEF=Section:3 Forward ESTs:4 BEST NR:AAM63330.1 4e-85 NAC domain protein NAC2 [Arabidopsis thaliana] /REP_ORG=Citrus	CX298748	Csi.4067	full length
Cit.22463.1.S1_s_at	2.582	0	1.8e-05	6.92587	7.54437	7.19148	4.24043	5.15429	4.52048	Cit.22463.1	C37_31805 /DEF=Section:9 Reversed BEST NR:AAF04915.1 6e-53 jasmonic acid 2 [Lycopersicon esculentum] /REP_ORG=Citrus	CB292332	Csi.4623	est
Cit.9570.1.S1_at	2.579	0.0049	0.035204	7.59605	8.20337	8.26751	3.05023	7.05339	6.22683	Cit.9570.1	C37_12980 /DEF=Section:2 Forward ESTs:40 BEST NR:AAM65190.1 1e-105 phi-1-like protein [Arabidopsis thaliana] gb|AAK00390.1| putative phi-1 protein [Arabidopsis thaliana] gb|AAG41473.1| putative phi-1 protein /REP_ORG=Citrus	CV711517	---	---
Cit.11757.1.S1_at	2.568	1e-05	0.000743	7.94056	8.06731	8.11626	4.30611	6.23253	5.88174	Cit.11757.1	C37_15673 /DEF=Section:2 Forward ESTs:7 BEST NR:AAN31932.1 1e-42 putative DNA binding protein [Arabidopsis thaliana] /REP_ORG=Citrus	DN622154	---	---
Cit.13460.1.S1_at	2.564	0	1.1e-05	9.42775	9.72431	10.0544	6.81337	7.34503	7.35698	Cit.13460.1	C37_17824 /DEF=Section:2 Forward ESTs:7 BEST NR:NP_973487.1 2e-34 expressed protein [Arabidopsis thaliana] /REP_ORG=Citrus	CV718949	Csi.8281	est
Cit.29368.1.S1_x_at	2.549	0.00535	0.037219	8.2659	10.2971	7.57784	5.82809	6.5673	6.09843	Cit.29368.1	C37_00937 /DEF=Section:11 Forward BEST NR:AAG38519.1 2e-53 miraculin-like protein 3 [Citrus x paradisi] /REP_ORG=Citrus	CK936624	Csi.3098	est
Cit.2259.1.S1_at	2.548	0	1e-05	6.48911	6.97976	7.32975	4.2635	4.40797	4.48213	Cit.2259.1	C37_02849 /DEF=Section:2 Forward ESTs:5 BEST NR:AAK70406.1 2e-37 pol polyprotein [Citrus x paradisi] /REP_ORG=Citrus	CX072598	Csi.2010	est
Cit.34740.1.S1_at	2.548	0	0.00012	6.80676	6.56799	6.99786	3.51397	5.01243	4.2027	Cit.34740.1	C37_27541 /DEF=Section:12 Forward BEST NR:AAP44691.1 9e-08 unknown protein [Oryza sativa (japonica cultivar-group)] ref|XP_469660.1| unknown protein [Oryza sativa (japonica cultivar-group)] /REP_ORG=Citrus	CX308592	---	---
Cit.9132.1.S1_s_at	2.548	1e-05	0.000547	9.135	9.86608	9.67359	6.14957	7.54115	7.34025	Cit.9132.1	C37_12443 /DEF=Section:2 Forward ESTs:7 BEST NR:CAA67728.1 1e-131 pectinacetylesterase precursor [Vigna radiata var. radiata] pir||S68805 pectin acetylesterase (EC 3.1.1.-) precursor - mung bean /REP_ORG=Citrus	CV885898	Csi.5304	est
Cit.3377.1.S1_at	2.546	0	3e-06	5.82541	6.47961	6.17596	3.36063	3.85961	3.62367	Cit.3377.1	C37_04273 /DEF=Section:2 Forward ESTs:7 BEST NR:AAF75824.1 9e-36 phytocyanin homolog [Pinus taeda] /REP_ORG=Citrus	CF836493	Csi.3171	est
Cit.21839.1.S1_s_at	2.54	0.00135	0.014854	7.69853	9.67836	8.60511	5.42791	7.87071	5.06459	Cit.21839.1	C37_29403 /DEF=Section:9 Reversed BEST NR:BAB84352.1 6e-14 lipoxygenase [Citrus jambhiri] /REP_ORG=Citrus	CB304384	Csi.10852 /// Csi.1806	est
Cit.7855.1.S1_at	2.517	2e-05	0.000823	6.16172	6.03507	6.15501	3.7221	3.59791	3.48033	Cit.7855.1	C37_10771 /DEF=Section:2 Forward ESTs:2 BEST NR:BAA78423.1 8e-04 polyprotein [Arabidopsis thaliana] /REP_ORG=Citrus	CX071926	---	---
Cit.5316.1.S1_at	2.511	0	9.6e-05	8.47988	8.83184	8.21167	5.51222	6.59496	5.88174	Cit.5316.1	C37_06730 /DEF=Section:2 Forward ESTs:6 BEST NR:NP_196179.1 1e-109 oxidoreductase, 2OG-Fe(II) oxygenase family protein [Arabidopsis thaliana] /REP_ORG=Citrus	CN181687	Csi.1484	est
Cit.157.1.S1_x_at	2.507	0	0.000268	7.84654	9.19127	8.44907	5.82982	6.10063	6.03549	Cit.157.1	C37_00199 /DEF=Section:2 Forward ESTs:18 BEST NR:AAA84370.1 2e-06 beta-galactosidase alpha polypeptide /REP_ORG=Citrus	CK940029	Csi.17550	---
Cit.9760.1.S1_s_at	2.506	0.00267	0.023679	6.73545	8.05267	6.5089	4.21887	4.28191	5.27813	Cit.9760.1	C37_13219 /DEF=Section:2 Forward ESTs:22 BEST NR: /REP_ORG=Citrus	CX666292	Csi.3913	est
Cit.11756.1.S1_s_at	2.493	8e-05	0.002385	11.6232	11.7257	11.5341	7.76814	9.94385	9.69184	Cit.11756.1	C37_15672 /DEF=Section:2 Forward ESTs:4 BEST NR:XP_478758.1 7e-57 remorin-like protein [Oryza sativa (japonica cultivar-group)] dbj|BAC79688.1| remorin-like protein [Oryza sativa (japonica cultivar-group)] /REP_ORG=Citrus	CX545779	---	---
Cit.19785.1.S1_s_at	2.467	0.03876	0.144279	9.72954	12.0341	10.5723	6.28618	9.06085	9.58853	Cit.19785.1	C37_28737 /DEF=Section:8 Forward BEST NR:AAD00171.1 1e-15 actinorizal nodulin AgNOD-GHRP [Alnus glutinosa] /REP_ORG=Citrus	CK937096	Csi.10053 /// Csi.3901	est
Cit.2834.1.S1_s_at	2.464	0	0.00014	7.29479	8.36188	7.58371	4.80329	5.50361	5.54188	Cit.2834.1	C37_03586 /DEF=Section:2 Forward ESTs:5 BEST NR:CAD57681.1 4e-77 putative phosphatase [Phaseolus vulgaris] /REP_ORG=Citrus	CN187005	Csi.3705	est
Cit.40221.1.S1_s_at	2.46	0	0.000294	6.74479	6.91583	6.88851	4.44726	4.00976	4.71136	Cit.40221.1	C37_47153 /DEF=Section:12 Forward BEST NR: /REP_ORG=Citrus	CX543396	---	---
Cit.17765.1.S1_x_at	2.449	3e-05	0.001134	8.32992	8.72801	8.8479	5.07041	7.19419	6.29385	Cit.17765.1	C37_13435 /DEF=Section:3 Forward ESTs:2 BEST NR:CAA48027.1 7e-05 Eli3-1 [Arabidopsis thaliana] /REP_ORG=Citrus	CX304476	---	---
Cit.289.1.S1_at	2.446	0	3.7e-05	11.225	10.9439	10.7608	8.49751	9.04671	8.04762	Cit.289.1	C37_00360 /DEF=Section:2 Forward ESTs:2 BEST NR:AAK58599.1 1e-20 ethylene-induced esterase [Citrus sinensis] /REP_ORG=Citrus	CF835645	Csi.6562	full length
Cit.28099.1.S1_at	2.443	0	8.8e-05	6.29608	7.2182	6.25155	3.96163	4.49847	3.97772	Cit.28099.1	C37_37935 /DEF=Section:10 Reversed BEST NR: 0.002 /REP_ORG=Citrus	CX673678	---	---
Cit.5734.1.S1_at	2.435	5e-05	0.001662	8.25111	9.05058	9.35619	5.40035	7.25858	6.69309	Cit.5734.1	C37_07327 /DEF=Section:2 Forward ESTs:4 BEST NR:CAD19322.1 1e-64 exocellular acid invertase 1 [Beta vulgaris] /REP_ORG=Citrus	CX046632	Csi.3212	est
Cit.4810.1.S1_at	2.42	0	8.2e-05	5.64828	6.28814	6.37019	3.15627	4.19562	3.69501	Cit.4810.1	C37_06090 /DEF=Section:2 Forward ESTs:7 BEST NR:T03927 7e-67 DNA binding protein S25-XP1 - common tobacco gb|AAB38748.1| S25-XP1 DNA binding protein [Nicotiana tabacum] /REP_ORG=Citrus	CX043799	Csi.8124	est
Cit.25273.1.S1_at	2.403	3e-05	0.00127	5.36477	7.56581	6.70449	3.86975	4.30961	4.24563	Cit.25273.1	C37_29978 /DEF=Section:10 Reversed BEST NR:XP_478195.1 4e-07 putative ankyrin repeat protein family [Oryza sativa (japonica cultivar-group)] dbj|BAC07401.1| putative ankyrin repeat protein family [Oryz /REP_ORG=Citrus	DN623941	---	---
Cit.16807.1.S1_at	2.386	1e-05	0.000809	10.5622	10.479	10.4205	7.22826	8.70859	8.36626	Cit.16807.1	C37_22901 /DEF=Section:2 Forward ESTs:2 BEST NR:CAB87746.1 4e-66 putative protein [Arabidopsis thaliana] pir||T48090 hypothetical protein T20O10.110 - Arabidopsis thaliana ref|NP_191860.1| expressed protei /REP_ORG=Citrus	CX295082	---	---
Cit.12739.1.S1_at	2.379	0	0.000339	8.83927	9.41368	9.37086	5.93975	7.40311	7.14418	Cit.12739.1	C37_16931 /DEF=Section:2 Forward ESTs:10 BEST NR: /REP_ORG=Citrus	CK938657	Csi.2017	est
Cit.9569.1.S1_at	2.379	0.01007	0.057494	10.7522	10.8705	11.3531	6.11614	10.1242	9.59747	Cit.9569.1	C37_12979 /DEF=Section:2 Forward ESTs:18 BEST NR:AAM65190.1 1e-123 phi-1-like protein [Arabidopsis thaliana] gb|AAK00390.1| putative phi-1 protein [Arabidopsis thaliana] gb|AAG41473.1| putative phi-1 protein /REP_ORG=Citrus	CK936017	Csi.4869	est
Cit.16636.1.S1_at	2.377	0.00886	0.052352	8.88244	10.0572	10.0933	4.93862	8.64872	8.31517	Cit.16636.1	C37_22640 /DEF=Section:2 Forward ESTs:2 BEST NR:BAA07324.1 2e-52 ethylene-responsive element binding protein [Nicotiana tabacum] pir||T02590 DNA binding protein EREBP-2 - common tobacco /REP_ORG=Citrus	CX051481	Csi.5596	est
Cit.2131.1.S1_s_at	2.373	0	0.000294	6.53508	7.88446	6.89078	4.20178	5.24965	4.73997	Cit.2131.1	C37_02683 /DEF=Section:2 Forward ESTs:2 BEST NR:AAC06319.1 1e-123 putative cinnamyl alcohol dehydrogenase [Malus x domestica] pir||T16995 probable cinnamyl-alcohol dehydrogenase (EC 1.1.1.195) - apple tree /REP_ORG=Citrus	CX667871	Csi.1046	est
Cit.25747.1.S1_s_at	2.36	0	3.1e-05	7.26491	7.45492	7.82016	4.64952	5.26196	5.54809	Cit.25747.1	C37_31440 /DEF=Section:10 Reversed BEST NR:CAA75575.1 2e-58 MtN21 [Medicago truncatula] /REP_ORG=Citrus	CF831525	---	---
Cit.5377.1.S1_at	2.358	2e-05	0.000865	10.1511	10.7997	10.5845	7.00708	8.80449	8.64973	Cit.5377.1	C37_06814 /DEF=Section:2 Forward ESTs:5 BEST NR:CAB16769.1 2e-99 cytochrome P450-like protein [Arabidopsis thaliana] emb|CAB80400.1| cytochrome P450-like protein [Arabidopsis thaliana] ref|NP_195451.1| cyt /REP_ORG=Citrus	CF837478	Csi.4632	est
Cit.11918.1.S1_at	2.343	0.00191	0.018943	7.11787	7.27617	7.61122	3.10566	5.8141	6.05543	Cit.11918.1	C37_15889 /DEF=Section:2 Forward ESTs:12 BEST NR:CAE05949.3 3e-58 OSJNBb0088C09.8 [Oryza sativa (japonica cultivar-group)] /REP_ORG=Citrus	CN191204	Csi.2107	est
Cit.12392.1.S1_s_at	2.322	0	1.1e-05	9.01029	9.30941	9.65535	6.82795	7.35905	6.82078	Cit.12392.1	C37_16488 /DEF=Section:2 Forward ESTs:5 BEST NR:AAQ54554.1 8e-31 putative senescence-associated protein SAG102 [Malus x domestica] /REP_ORG=Citrus	CN185864	Csi.1373	est
Cit.21905.1.S1_s_at	2.313	0	7e-06	8.26621	8.70448	8.71654	6.18284	6.26478	6.29956	Cit.21905.1	C37_29471 /DEF=Section:9 Reversed BEST NR: /REP_ORG=Citrus	CB304837	Csi.6125	est
Cit.9325.1.S1_s_at	2.312	0	0.000169	11.5287	12.0019	11.6702	8.61326	9.82257	9.83014	Cit.9325.1	C37_12681 /DEF=Section:2 Forward ESTs:13 BEST NR:NP_188079.1 4e-82 cytochrome P450, putative [Arabidopsis thaliana] dbj|BAB02393.1| cytochrome P450 [Arabidopsis thaliana] /REP_ORG=Citrus	CX046212	Csi.5403	est
Cit.10060.1.S1_s_at	2.306	1e-05	0.000785	6.97436	7.7433	7.05532	4.92095	4.53065	5.40271	Cit.10060.1	C37_13579 /DEF=Section:2 Forward ESTs:14 BEST NR:O24661 1e-165 Asparagine synthetase [glutamine-hydrolyzing] (Glutamine-dependent asparagine synthetase) gb|AAD05035.1| asparagine synthetase [Triphysaria /REP_ORG=Citrus	CX545818	Csi.6365	est
Cit.30009.1.S1_s_at	2.295	5e-05	0.001794	7.69179	9.2778	8.76119	5.43804	6.9701	6.43751	Cit.30009.1	C37_08998 /DEF=Section:11 Forward BEST NR:BAD10346.1 3e-76 putative peroxisomal membrane protein(22-kDa)(PMP22) [Oryza sativa (japonica cultivar-group)] /REP_ORG=Citrus	CK936406	Csi.6904	est
Cit.18154.1.S1_at	2.293	6e-05	0.001919	4.69802	6.08017	6.57659	3.27217	3.44765	3.75592	Cit.18154.1	C37_20651 /DEF=Section:3 Forward ESTs:3 BEST NR:AAB88878.1 1e-52 ethylene-forming-enzyme-like dioxygenase [Prunus armeniaca] /REP_ORG=Citrus	CX298890	Csi.5592	est
Cit.31279.1.S1_at	2.285	0.00233	0.021595	6.06845	9.14981	7.63969	4.63371	5.87786	5.48991	Cit.31279.1	C37_21570 /DEF=Section:11 Forward BEST NR:CAB79915.1 1e-44 Cytochrome P450-like protein [Arabidopsis thaliana] emb|CAA16592.1| Cytochrome P450-like protein [Arabidopsis thaliana] ref|NP_194925.1| cyt /REP_ORG=Citrus	CX293805	---	---
Cit.18742.1.S1_at	2.283	0.00834	0.050073	8.72968	9.61961	9.52515	5.06917	7.92386	8.03179	Cit.18742.1	C37_25337 /DEF=Section:8 Forward BEST NR:BAB59041.1 2e-19 adenylate isopentenyltransferase [Arabidopsis thaliana] ref|NP_197405.1| adenylate isopentenyltransferase 5 / cytokinin synthase (IPT5) [Ara /REP_ORG=Citrus	CX300651	Csi.6047	est
Cit.20637.1.S1_at	2.229	0	0.000275	5.59747	6.00319	6.45264	3.59104	3.91735	3.85749	Cit.20637.1	C37_44913 /DEF=Section:8 Forward BEST NR:BAB11342.1 2e-26 unnamed protein product [Arabidopsis thaliana] ref|NP_198896.1| hypothetical protein [Arabidopsis thaliana] /REP_ORG=Citrus	DN796948	---	---
Cit.13366.1.S1_at	2.203	0.00172	0.017595	7.16882	6.96075	7.27826	6.2518	4.34306	4.20451	Cit.13366.1	C37_17703 /DEF=Section:2 Forward ESTs:8 BEST NR:AAF23560.1 1e-108 chalcone synthase [Cardamine amara] sp|Q9SEP2|CHSY_CARAN Chalcone synthase (Naringenin-chalcone synthase) /REP_ORG=Citrus	CX045954	Csi.2516	est
Cit.17307.1.S1_at	2.2	0.00016	0.003625	6.3246	7.61027	7.70607	4.06245	5.71999	5.25772	Cit.17307.1	C37_07395 /DEF=Section:3 Forward ESTs:4 BEST NR:XP_483851.1 1e-61 putative peroxisomal membrane protein(22-kDa)(PMP22) [Oryza sativa (japonica cultivar-group)] dbj|BAD10346.1| putative peroxisomal membrane /REP_ORG=Citrus	CK935728	Csi.7212	est
Cit.17272.1.S1_s_at	2.184	0.00014	0.003313	7.43543	8.54829	8.62346	5.15448	6.80215	6.09757	Cit.17272.1	C37_06766 /DEF=Section:3 Forward ESTs:2 BEST NR:BAB09965.1 3e-11 unnamed protein product [Arabidopsis thaliana] /REP_ORG=Citrus	CX293387	Csi.4920	est
Cit.37918.1.S1_at	2.181	1e-05	0.000496	6.28325	7.82262	6.78059	4.70032	4.99281	4.65052	Cit.37918.1	C37_43839 /DEF=Section:12 Forward BEST NR:T07808 3e-53 probable inorganic phosphate transport protein - Madagascar periwinkle dbj|BAA20522.1| phosphate transporter [Catharanthus roseus] /REP_ORG=Citrus	CF503941	---	---
Cit.12693.1.S1_at	2.173	0	1.4e-05	7.99409	8.07886	7.85307	6.03096	5.9347	5.44233	Cit.12693.1	C37_16870 /DEF=Section:2 Forward ESTs:10 BEST NR:XP_480098.1 2e-96 organic cation transporter-like protein [Oryza sativa (japonica cultivar-group)] dbj|BAD33871.1| organic cation transporter-like protein [Or /REP_ORG=Citrus	CX045383	Csi.5194	est
Cit.21359.1.S1_at	2.166	0.00041	0.006596	6.01953	8.02495	7.55611	4.29201	5.78848	5.0222	Cit.21359.1	C37_46766 /DEF=Section:8 Forward BEST NR:BAB09965.1 1e-12 unnamed protein product [Arabidopsis thaliana] /REP_ORG=Citrus	CF835070	Csi.4920	est
Cit.13688.1.S1_at	2.157	0	1e-06	9.76574	10.2071	10.1572	7.77404	8.08987	7.79517	Cit.13688.1	C37_18110 /DEF=Section:2 Forward ESTs:6 BEST NR:NP_916598.1 3e-74 P0456F08.26 [Oryza sativa (japonica cultivar-group)] dbj|BAB89108.1| unknown protein [Oryza sativa (japonica cultivar-group)] dbj|BAB39426.1 /REP_ORG=Citrus	CN191024	---	---
Cit.9568.1.S1_s_at	2.156	0.00788	0.048317	12.7043	13.6452	13.251	8.87346	12.2328	12.0276	Cit.9568.1	C37_12978 /DEF=Section:2 Forward ESTs:22 BEST NR:NP_201231.1 1e-122 phosphate-responsive protein, putative [Arabidopsis thaliana] dbj|BAB09857.1| phi-1-like protein [Arabidopsis thaliana] /REP_ORG=Citrus	CF838115	Csi.4869	est
Cit.22998.1.S1_s_at	2.155	0	1.1e-05	9.19735	9.66798	9.59269	7.07326	7.71745	7.20315	Cit.22998.1	C37_34256 /DEF=Section:9 Reversed BEST NR:NP_916598.1 4e-10 P0456F08.26 [Oryza sativa (japonica cultivar-group)] dbj|BAB89108.1| unknown protein [Oryza sativa (japonica cultivar-group)] dbj|BAB39426.1 /REP_ORG=Citrus	CX045884	Csi.1287	est
Cit.18704.1.S1_at	2.142	6e-05	0.001858	8.95306	9.6229	10.1295	6.77356	8.1151	7.38947	Cit.18704.1	C37_25225 /DEF=Section:8 Forward BEST NR: /REP_ORG=Citrus	CX299605	Csi.185	est
Cit.29171.1.S1_at	2.141	0	1.8e-05	5.9362	6.15592	6.31268	3.46382	4.33296	4.184	Cit.29171.1	C37_42721 /DEF=Section:10 Reversed BEST NR:XP_475377.1 5e-06 unknown protein [Oryza sativa (japonica cultivar-group)] gb|AAT39184.1| unknown protein [Oryza sativa (japonica cultivar-group)] gb|AAT39177 /REP_ORG=Citrus	CX643031	---	---
Cit.8558.1.S1_s_at	2.129	0	5.4e-05	12.0797	12.6423	12.3524	10.4182	10.6103	9.65784	Cit.8558.1	C37_11721 /DEF=Section:2 Forward ESTs:104 BEST NR:CAA83565.1 1e-160 INO1 [Citrus x paradisi] pir||S52648 inositol-3-phosphate synthase (EC 5.5.1.4) - Citrus paradisi sp|P42802|INO1_CITPA Inositol-3-phosphate /REP_ORG=Citrus	CB290914	Csi.6857	est
Cit.352.1.S1_s_at	2.122	1e-05	0.000616	9.31534	10.319	9.91277	7.09186	7.91792	8.17027	Cit.352.1	C37_00438 /DEF=Section:2 Forward ESTs:19 BEST NR:AAB87106.1 7e-64 putative glucosyltransferase [Arabidopsis thaliana] ref|NP_179906.1| UDP-glucoronosyl/UDP-glucosyl transferase family protein [Arabidopsis t /REP_ORG=Citrus	CB290607	Csi.1745 /// Csi.7527	est
Cit.19809.1.S1_at	2.117	0	2e-06	11.0236	10.9231	11.1636	8.67269	9.12637	8.9614	Cit.19809.1	C37_28785 /DEF=Section:8 Forward BEST NR:EAC74177.1 2e-04 unknown [environmental sequence] /REP_ORG=Citrus	CK936882	Csi.3823	est
Cit.2730.1.S1_at	2.114	0.0006	0.008597	8.02584	8.15411	8.50623	4.62384	6.8504	6.87065	Cit.2730.1	C37_03451 /DEF=Section:2 Forward ESTs:13 BEST NR:AAQ83971.1 4e-84 mitogen-activated protein kinase [Nicotiana tabacum] /REP_ORG=Citrus	CF837191	Csi.1701	est
Cit.30987.1.S1_at	2.113	0	0.000387	5.03182	6.52501	5.85587	3.64027	3.97048	3.46415	Cit.30987.1	C37_19905 /DEF=Section:11 Forward BEST NR:NP_174978.1 3e-57 glutamate receptor family protein (GLR3.3) [Arabidopsis thaliana] sp|Q9C8E7|GR33_ARATH Glutamate receptor 3.3 precursor (Ligand-gated ion ch /REP_ORG=Citrus	CX294586	Csi.4347	est
Cit.8862.1.S1_at	2.107	0	6e-06	7.08919	7.163	7.45109	5.0515	5.41025	4.92133	Cit.8862.1	C37_12114 /DEF=Section:2 Forward ESTs:4 BEST NR:CAC12821.1 1e-47 lysyl-tRNA synthetase [Nicotiana tabacum] /REP_ORG=Citrus	CB290226	Csi.1772	est
Cit.15420.1.S1_s_at	2.099	0.00026	0.004893	6.83455	8.69891	8.05681	5.36178	6.56934	5.36183	Cit.15420.1	C37_20587 /DEF=Section:2 Forward ESTs:3 BEST NR: /REP_ORG=Citrus	CF836614	Csi.5020	full length
Cit.8027.1.S1_s_at	2.098	2e-05	0.000839	8.80582	8.56047	8.71947	6.14644	6.61219	7.03179	Cit.8027.1	C37_11025 /DEF=Section:2 Forward ESTs:6 BEST NR:S53498 1e-121 dnaK-type molecular chaperone HSP71.2 - garden pea gb|AAA82975.1| PsHSP71.2 /REP_ORG=Citrus	CN188340	Csi.17116 /// Csi.4231	est
Cit.20047.1.S1_at	2.092	0	8e-06	5.83733	6.47827	6.17631	3.99895	4.15291	4.06426	Cit.20047.1	C37_29633 /DEF=Section:8 Forward BEST NR: /REP_ORG=Citrus	DN622229	---	---
Cit.8395.1.S1_x_at	2.09	0	0.000294	5.47674	5.7692	6.34882	3.11671	4.30077	3.90672	Cit.8395.1	C37_11507 /DEF=Section:2 Forward ESTs:3 BEST NR:AAQ84111.1 2e-22 Clt1 [Poncirus trifoliata] /REP_ORG=Citrus	CK935694	Csi.2175	est
Cit.14041.1.S1_at	2.087	0.0002	0.004117	7.82058	8.06536	8.03249	5.33369	6.35655	5.96625	Cit.14041.1	C37_18590 /DEF=Section:2 Forward ESTs:6 BEST NR:NP_192903.1 5e-52 heat shock factor protein 7 (HSF7) [Arabidopsis thaliana] sp|Q9T0D3|HSF7_ARATH Heat shock factor protein 7 (HSF 7) (Heat shock transcription /REP_ORG=Citrus	CB292707	Csi.3889	est
Cit.11918.1.S1_x_at	2.086	0.00241	0.02213	7.489	7.35423	7.78433	3.75746	6.2293	6.38413	Cit.11918.1	C37_15889 /DEF=Section:2 Forward ESTs:12 BEST NR:CAE05949.3 3e-58 OSJNBb0088C09.8 [Oryza sativa (japonica cultivar-group)] /REP_ORG=Citrus	CN191204	Csi.2107	est
Cit.266.1.S1_at	2.085	0	0.000256	7.16237	7.89551	8.03553	5.08846	6.14708	5.60376	Cit.266.1	C37_00333 /DEF=Section:2 Forward ESTs:18 BEST NR:NP_199567.1 1e-102 sodium/dicarboxylate cotransporter, putative [Arabidopsis thaliana] dbj|BAA96091.1| sodium sulfate or dicarboxylate transporter [Arabidopsis /REP_ORG=Citrus	CF833177	Csi.4708	full length
Cit.29328.1.S1_at	2.085	0	0.000378	9.61423	10.0408	10.2444	7.34591	8.54451	7.75407	Cit.29328.1	C37_00127 /DEF=Section:11 Forward BEST NR:NP_191748.1 2e-11 homeobox-leucine zipper protein 12 (HB-12) / HD-ZIP transcription factor 12 [Arabidopsis thaliana] /REP_ORG=Citrus	CK938948	Csi.16445	est
Cit.21573.1.S1_at	2.081	0	0.000392	9.26661	9.80341	10.0809	7.05919	8.08134	7.76826	Cit.21573.1	C37_23412 /DEF=Section:9 Reversed BEST NR:BAB01399.1 7e-16 multidrug resistance-associated protein (MRP); ABC-transoprter [Arabidopsis thaliana] ref|NP_187915.1| ABC transporter family protein [Arabi /REP_ORG=Citrus	CX286914	Csi.110	est
Cit.29325.1.S1_x_at	2.073	0.00078	0.010279	11.1075	11.5568	10.216	8.63056	9.74478	8.28453	Cit.29325.1	C37_00110 /DEF=Section:11 Forward BEST NR:AAG38518.1 1e-131 miraculin-like protein 2 [Citrus x paradisi] /REP_ORG=Citrus	CK936021	Csi.6770	est
Cit.730.1.S1_x_at	2.072	0.00059	0.008499	11.6483	12.1338	10.739	9.11544	10.2667	8.92148	Cit.730.1	C37_00913 /DEF=Section:2 Forward ESTs:165 BEST NR:AAG38518.1 1e-133 miraculin-like protein 2 [Citrus x paradisi] /REP_ORG=Citrus	CF832144	Csi.6770	est
Cit.1887.1.S1_at	2.071	0	7e-06	9.31197	9.17261	9.44033	7.08117	7.38049	7.2502	Cit.1887.1	C37_02381 /DEF=Section:2 Forward ESTs:2 BEST NR:CAA72183.1 2e-76 annexin-like protein [Medicago sativa] /REP_ORG=Citrus	CX045016	Csi.6579	est
Cit.18687.1.S1_at	2.068	0.00016	0.00354	6.33872	6.78793	7.45141	3.7221	5.72792	4.92385	Cit.18687.1	C37_25191 /DEF=Section:8 Forward BEST NR:AAM47593.1 4e-48 putative glucosyl transferase [Sorghum bicolor] /REP_ORG=Citrus	CX299268	Csi.5669	est
Cit.24884.1.S1_at	2.064	0.00021	0.004213	8.7474	7.6066	8.00997	6.81225	5.80584	5.55391	Cit.24884.1	C37_42871 /DEF=Section:9 Reversed BEST NR:AAP21223.1 4e-14 At1g48300 [Arabidopsis thaliana] /REP_ORG=Citrus	CX644075	---	---
Cit.5298.1.S1_at	2.059	6e-05	0.001912	7.91131	8.64395	8.56302	5.23683	7.03262	6.67276	Cit.5298.1	C37_06710 /DEF=Section:2 Forward ESTs:5 BEST NR:AAU15183.1 1e-80 At4g02860 [Arabidopsis thaliana] emb|CAB77771.1| putative protein [Arabidopsis thaliana] ref|NP_192195.1| phenazine biosynthesis PhzC/PhzF f /REP_ORG=Citrus	CV714094	Csi.8322	est
Cit.18199.1.S1_x_at	2.051	0	1.9e-05	6.56565	6.77529	6.61029	4.20271	5.10314	4.49184	Cit.18199.1	C37_21287 /DEF=Section:3 Forward ESTs:2 BEST NR: /REP_ORG=Citrus	CB610978	Csi.16557	est
Cit.17589.1.S1_x_at	2.042	0	0.000294	6.99546	7.58325	7.4047	4.69154	5.58443	5.58236	Cit.17589.1	C37_11142 /DEF=Section:3 Forward ESTs:4 BEST NR:CAA86851.1 4e-48 Lea5 protein [Citrus sinensis] pir||S53501 late-embryogenesis protein lea5 - sweet orange sp|Q39644|LEA5_CITSI Late embryogenesis abundant p /REP_ORG=Citrus	DN799303	---	---
Cit.31057.1.S1_s_at	2.037	6e-05	0.001848	4.49696	6.203	4.84122	3.10394	3.52818	2.7995	Cit.31057.1	C37_20419 /DEF=Section:11 Forward BEST NR:AAL77060.1 4e-30 putative acyltransferase [Cucumis melo] /REP_ORG=Citrus	CF834294	Csi.4962	est
Cit.11806.1.S1_at	2.036	0.00016	0.003596	9.10327	10.3078	10.2621	7.43964	8.36356	7.76325	Cit.11806.1	C37_15731 /DEF=Section:2 Forward ESTs:14 BEST NR:AAF66242.1 1e-46 dicyanin [Lycopersicon esculentum] /REP_ORG=Citrus	CX297166	---	---
Cit.21107.1.S1_s_at	2.034	0.00407	0.030912	9.92031	12.3511	11.5417	8.7012	10.1814	8.82974	Cit.21107.1	C37_46133 /DEF=Section:8 Forward BEST NR:AAR24736.1 1e-27 At4g32870 [Arabidopsis thaliana] gb|AAR24696.1| At4g32870 [Arabidopsis thaliana] emb|CAB80004.1| putative protein [Arabidopsis thaliana] /REP_ORG=Citrus	DN798887	Csi.4989	est
Cit.1620.1.S1_s_at	2.032	4e-05	0.001365	7.8704	8.57817	7.94442	5.70924	6.10442	6.48386	Cit.1620.1	C37_02049 /DEF=Section:2 Forward ESTs:3 BEST NR:AAP31932.1 8e-46 At1g64660 [Arabidopsis thaliana] ref|NP_176647.1| Cys/Met metabolism pyridoxal-phosphate-dependent enzyme family protein [Arabidopsis thalia /REP_ORG=Citrus	CN182462	Csi.1422	est
Cit.10444.1.S1_at	2.027	4e-05	0.001573	12.195	12.773	12.5363	9.95849	11.4837	9.98244	Cit.10444.1	C37_14060 /DEF=Section:2 Forward ESTs:32 BEST NR:AAO72740.1 0.0 fatty acid hydroperoxide lyase [Citrus sinensis] /REP_ORG=Citrus	CX671565	Csi.5020	full length
Cit.16960.1.S1_x_at	2.027	1e-05	0.000425	7.73488	8.97817	8.15856	6.39019	6.34765	6.05248	Cit.16960.1	C37_00891 /DEF=Section:3 Forward ESTs:3 BEST NR: /REP_ORG=Citrus	CK939038	Csi.17550	---
Cit.7578.1.S1_at	2.024	0.0005	0.007613	7.96476	9.12467	8.79453	5.36912	7.31574	7.12772	Cit.7578.1	C37_10306 /DEF=Section:2 Forward ESTs:2 BEST NR:NP_173332.1 1e-68 germin-like protein, putative [Arabidopsis thaliana] sp|Q9LMC9|GLT2_ARATH Germin-like protein subfamily T member 2 precursor /REP_ORG=Citrus	CB292193	---	---
Cit.16882.1.S1_x_at	2.023	0.00069	0.009376	11.6555	12.0783	10.8159	9.20729	10.3241	8.9506	Cit.16882.1	C37_00117 /DEF=Section:3 Forward ESTs:5 BEST NR:AAG38518.1 1e-133 miraculin-like protein 2 [Citrus x paradisi] /REP_ORG=Citrus	CK935869	Csi.6770	est
Cit.13540.1.S1_at	2.019	1e-05	0.000584	7.30233	6.92428	7.19589	4.85494	5.07131	5.43811	Cit.13540.1	C37_17922 /DEF=Section:2 Forward ESTs:3 BEST NR: /REP_ORG=Citrus	CX644059	---	---
Cit.28102.1.S1_s_at	2.015	0.02163	0.096834	8.26797	10.1135	8.43394	5.06882	7.72463	7.97806	Cit.28102.1	C37_37951 /DEF=Section:10 Reversed BEST NR:CAA03881.1 7e-67 Cu/Zn superoxide dismutase [Citrus sinensis] pir||T10450 superoxide dismutase (EC 1.15.1.1) (Cu-Zn) - sweet orange (fragment) /REP_ORG=Citrus	CX673765	Csi.37	---
Cit.35481.1.S1_at	2.015	0	1.5e-05	7.27835	7.17817	7.20062	5.30891	5.52533	4.77717	Cit.35481.1	C37_28802 /DEF=Section:12 Forward BEST NR:AAO43000.1 3e-21 early tobacco anther 1 [Nicotiana tabacum] /REP_ORG=Citrus	CK936816	Csi.648	est
Cit.1406.1.S1_s_at	1.977	0.00175	0.017814	10.3195	11.5909	11.0093	8.18201	9.32588	9.48156	Cit.1406.1	C37_01774 /DEF=Section:2 Forward ESTs:18 BEST NR:BAA92155.1 6e-44 glycine-rich protein [Citrus unshiu] /REP_ORG=Citrus	CF836395	Csi.5711	est
Cit.17298.1.S1_at	1.977	6e-05	0.001833	8.1085	8.13785	8.51342	5.56929	6.87379	6.38457	Cit.17298.1	C37_07096 /DEF=Section:3 Forward ESTs:3 BEST NR:NP_908613.1 8e-07 B1012D10.7 [Oryza sativa (japonica cultivar-group)] /REP_ORG=Citrus	DN957644	---	---
Cit.40444.1.S1_at	1.977	0.0001	0.002689	6.74096	7.19847	7.31116	4.07982	5.65038	5.59006	Cit.40444.1	C37_47474 /DEF=Section:12 Forward BEST NR: /REP_ORG=Citrus	CK936202	Csi.7248	est
Cit.28120.1.S1_at	1.975	0.02417	0.10466	8.64935	9.45777	9.31222	4.68871	8.34912	8.45757	Cit.28120.1	C37_38027 /DEF=Section:10 Reversed BEST NR:BAA33462.1 6e-63 Oxidosqualene Cyclase [Panax ginseng] /REP_ORG=Citrus	CX674176	Csi.12285	est
Cit.22360.1.S1_at	1.962	0.0012	0.013805	7.42642	7.61999	8.09925	4.25893	6.75183	6.24888	Cit.22360.1	C37_31413 /DEF=Section:9 Reversed BEST NR: /REP_ORG=Citrus	CF831331	---	---
Cit.12906.1.S1_s_at	1.955	0.00045	0.00709	11.3586	11.5349	11.4839	8.09524	10.3404	10.0758	Cit.12906.1	C37_17132 /DEF=Section:2 Forward ESTs:8 BEST NR:CAB42922.1 9e-67 putative mitochondrial protein [Arabidopsis thaliana] gb|AAM26687.1| AT3g50930/F18B3_210 [Arabidopsis thaliana] gb|AAK43926.1| putative mito /REP_ORG=Citrus	CX673937	Csi.6180	est
Cit.11731.1.S1_s_at	1.946	0.00056	0.008219	9.57521	9.87898	10.2574	6.81348	8.58313	8.47569	Cit.11731.1	C37_15643 /DEF=Section:2 Forward ESTs:8 BEST NR:CAC69074.1 1e-134 STP13 protein [Arabidopsis thaliana] ref|NP_198006.1| hexose transporter, putative [Arabidopsis thaliana] gb|AAC26243.1| contains similarity /REP_ORG=Citrus	CX045485	Csi.1855	est
Cit.13750.1.S1_x_at	1.936	0	0.000124	7.04337	7.81119	7.04451	5.10436	5.46004	5.52808	Cit.13750.1	C37_18197 /DEF=Section:2 Forward ESTs:6 BEST NR:AAO64802.1 2e-86 At4g17030 [Arabidopsis thaliana] ref|NP_193436.2| expansin-related [Arabidopsis thaliana] sp|O23547|EXR1_ARATH Expansin-related protein 1 pr /REP_ORG=Citrus	CF835126	Csi.6215	est
Cit.26452.1.S1_s_at	1.933	0.00067	0.009214	8.29706	7.96068	7.41036	5.38603	6.20092	6.2822	Cit.26452.1	C37_33424 /DEF=Section:10 Reversed BEST NR:AAQ08000.1 1e-51 dehydration responsive element binding protein [Gossypium hirsutum] gb|AAO43165.1| DRE binding protein 1 [Gossypium hirsutum] /REP_ORG=Citrus	CN186867	Csi.4135 /// Csi.5070	est
Cit.9301.1.S1_s_at	1.93	7e-05	0.002034	10.495	10.2262	10.3386	7.52327	9.22463	8.52124	Cit.9301.1	C37_12644 /DEF=Section:2 Forward ESTs:44 BEST NR:BAD11070.1 1e-102 HSR203J like protein [Capsicum chinense] /REP_ORG=Citrus	CN190145	Csi.2060	est
Cit.39642.1.S1_at	1.929	0.00101	0.012252	8.48324	9.87896	9.85678	6.35277	8.20349	7.87645	Cit.39642.1	C37_46222 /DEF=Section:12 Forward BEST NR:CAI38917.1 5e-33 putative WRKY transcription factor 10 [Nicotiana tabacum] /REP_ORG=Citrus	DN799348	---	---
Cit.31285.1.S1_at	1.916	0.0001	0.002689	7.84084	8.32397	8.31173	5.76216	6.61622	6.35159	Cit.31285.1	C37_21589 /DEF=Section:11 Forward BEST NR:AAX16015.1 1e-55 trehalose-6-phosphate synthase [Ginkgo biloba] gb|AAX16014.1| trehalose-6-phosphate synthase [Ginkgo biloba] /REP_ORG=Citrus	CX299159	---	---
Cit.33707.1.S1_at	1.915	4e-05	0.001475	10.1502	10.0283	10.2212	7.68965	8.46131	8.50336	Cit.33707.1	C37_25978 /DEF=Section:12 Forward BEST NR:CAB79592.1 4e-24 putative protein [Arabidopsis thaliana] emb|CAB36759.1| putative protein [Arabidopsis thaliana] gb|AAM13296.1| putative protein [Arabidopsis /REP_ORG=Citrus	CX301940	Csi.12503	est
Cit.10700.1.S1_s_at	1.912	0	4.2e-05	11.8792	11.8617	11.7421	9.39962	10.0758	10.2708	Cit.10700.1	C37_14374 /DEF=Section:2 Forward ESTs:5 BEST NR:AAM34773.1 5e-93 nam-like protein 10 [Petunia x hybrida] /REP_ORG=Citrus	CV708063	Csi.5153	est
Cit.19543.1.S1_s_at	1.906	0.0001	0.002648	6.47414	6.9278	6.98737	3.94414	5.19744	5.52855	Cit.19543.1	C37_28291 /DEF=Section:8 Forward BEST NR:BAB43909.1 5e-25 phosphoenolpyruvate carboxykinase [Flaveria pringlei] /REP_ORG=Citrus	CK936202	Csi.7248	est
Cit.10854.1.S1_s_at	1.895	4e-05	0.001434	10.5831	11.6122	11.2024	8.42855	9.8374	9.44545	Cit.10854.1	C37_14565 /DEF=Section:2 Forward ESTs:5 BEST NR:AAG18376.1 1e-84 lipoxygenase [Zantedeschia aethiopica] /REP_ORG=Citrus	CF837271	Csi.4807	est
Cit.34982.1.S1_at	1.895	0.0001	0.002661	8.18568	8.42897	8.97444	6.23273	7.46321	6.20719	Cit.34982.1	C37_27809 /DEF=Section:12 Forward BEST NR:NP_915208.1 5e-17 putative MRP-like ABC transporter [Oryza sativa (japonica cultivar-group)] emb|CAD59602.1| MRP-like ABC transporter [Oryza sativa (japonica /REP_ORG=Citrus	C95463	---	---
Cit.881.1.S1_s_at	1.894	0	0.000195	10.2401	10.1115	10.2356	8.03822	8.48913	8.37932	Cit.881.1	C37_01113 /DEF=Section:2 Forward ESTs:17 BEST NR:AAN41364.1 3e-34 unknown protein [Arabidopsis thaliana] gb|AAL85022.1| unknown protein [Arabidopsis thaliana] emb|CAB75758.1| putative protein [Arabidopsis t /REP_ORG=Citrus	CN189918	Csi.5388	est
Cit.22763.1.S1_s_at	1.893	0.00027	0.005002	6.58883	7.40558	6.82975	3.95609	5.64186	5.54705	Cit.22763.1	C37_33292 /DEF=Section:9 Reversed BEST NR:AAN77067.1 9e-50 ethylene responsive element binding protein [Lycopersicon esculentum] /REP_ORG=Citrus	CN185598	Csi.967	est
Cit.14783.1.S1_at	1.888	0	0.000294	8.35451	9.26707	8.86425	6.72473	7.4533	6.64422	Cit.14783.1	C37_19615 /DEF=Section:2 Forward ESTs:4 BEST NR:NP_189152.1 3e-99 ER lumen protein retaining receptor family protein [Arabidopsis thaliana] /REP_ORG=Citrus	CX047234	Csi.5420	est
Cit.5180.1.S1_s_at	1.887	0.00146	0.015744	9.92053	10.5319	10.6054	9.2451	8.74912	7.40163	Cit.5180.1	C37_06559 /DEF=Section:2 Forward ESTs:5 BEST NR:P29057 1e-138 3-HYDROXY-3-METHYLGLUTARYL-COENZYME A REDUCTASE 1 (HMG-COA REDUCTASE 1) /REP_ORG=Citrus	CB290234	Csi.3990	est
Cit.17018.1.S1_s_at	1.884	0.00125	0.014187	8.76832	10.4138	9.51733	6.60214	8.28488	8.16087	Cit.17018.1	C37_01563 /DEF=Section:3 Forward ESTs:2 BEST NR:AAM65061.1 7e-30 unknown [Arabidopsis thaliana] /REP_ORG=Citrus	DN960174	Csi.10464	est
Cit.13733.1.S1_at	1.883	0.00102	0.012308	7.1438	7.01873	6.98989	3.7353	5.76886	6	Cit.13733.1	C37_18176 /DEF=Section:2 Forward ESTs:3 BEST NR:NP_194130.2 2e-86 cellulose synthase family protein [Arabidopsis thaliana] /REP_ORG=Citrus	CB293202	Csi.1735	est
Cit.5509.1.S1_s_at	1.871	2e-05	0.000865	8.92326	9.47997	9.28865	6.61278	7.73051	7.73618	Cit.5509.1	C37_07012 /DEF=Section:2 Forward ESTs:2 BEST NR:AAD39440.1 5e-13 PHAP2B protein [Petunia x hybrida] /REP_ORG=Citrus	CV711696	---	---
Cit.9904.1.S1_s_at	1.871	0.01124	0.06201	4.65189	7.59703	5.86662	3.59084	5.5469	3.36447	Cit.9904.1	C37_13388 /DEF=Section:2 Forward ESTs:30 BEST NR:BAB84352.1 0.0 lipoxygenase [Citrus jambhiri] /REP_ORG=Citrus	CN183717	Csi.10852	est
Cit.1871.1.S1_at	1.866	0.00847	0.050625	6.18128	6.8747	7.21649	2.97628	5.88721	5.80951	Cit.1871.1	C37_02363 /DEF=Section:2 Forward ESTs:14 BEST NR:T11855 9e-29 DnaJ protein homolog - kidney bean (fragment) gb|AAB36543.1| DnaJ-like protein [Phaseolus vulgaris] /REP_ORG=Citrus	CF836038	Csi.4739	est
Cit.38.1.S1_x_at	1.857	1e-05	0.000494	7.89193	9.17374	8.29168	6.60921	6.51947	6.65767	Cit.38.1	C37_00006 /DEF=Section:2 Forward ESTs:39 BEST NR:AAA84370.1 2e-06 beta-galactosidase alpha polypeptide /REP_ORG=Citrus	CK938530	Csi.17550	---
Cit.9300.1.S1_s_at	1.856	0.00033	0.005762	9.61484	11.0963	10.01	7.68368	8.93111	8.5388	Cit.9300.1	C37_12643 /DEF=Section:2 Forward ESTs:3 BEST NR:BAA74434.1 3e-69 similar to hsr203J [Lycopersicon esculentum] /REP_ORG=Citrus	CB290828	Csi.2060	est
Cit.3534.1.S1_s_at	1.852	1e-05	0.000684	8.51358	8.72839	8.46411	6.12451	6.80075	7.22589	Cit.3534.1	C37_04463 /DEF=Section:2 Forward ESTs:9 BEST NR: /REP_ORG=Citrus	CN182162	Csi.6791	est
Cit.19543.1.S1_at	1.85	0.00045	0.00707	6.28735	6.25841	6.49959	3.48065	4.93488	5.08036	Cit.19543.1	C37_28291 /DEF=Section:8 Forward BEST NR:BAB43909.1 5e-25 phosphoenolpyruvate carboxykinase [Flaveria pringlei] /REP_ORG=Citrus	CK936202	Csi.7248	est
Cit.6742.1.S1_s_at	1.849	0.02626	0.110367	8.35913	9.42973	9.01799	4.73815	8.15665	8.36581	Cit.6742.1	C37_08871 /DEF=Section:2 Forward ESTs:2 BEST NR:BAA33462.1 1e-100 Oxidosqualene Cyclase [Panax ginseng] /REP_ORG=Citrus	CX545155	Csi.12285	est
Cit.21716.1.S1_at	1.843	2e-05	0.001099	9.51841	8.53458	9.66676	6.92765	7.7805	7.48292	Cit.21716.1	C37_26799 /DEF=Section:9 Reversed BEST NR: /REP_ORG=Citrus	CX305135	---	---
Cit.4224.1.S1_at	1.84	0	0.000117	8.33615	8.9164	8.83814	6.60942	7.23404	6.72729	Cit.4224.1	C37_05355 /DEF=Section:2 Forward ESTs:8 BEST NR: .48 /REP_ORG=Citrus	CF832665	Csi.1152	est
Cit.4047.1.S1_at	1.836	0.00036	0.006134	11.2599	11.7774	10.6946	8.51203	9.76316	9.94867	Cit.4047.1	C37_05125 /DEF=Section:2 Forward ESTs:9 BEST NR:AAF82615.1 1e-104 S-like ribonuclease [Prunus dulcis] gb|AAG31930.1| RNase PD2 [Prunus dulcis] /REP_ORG=Citrus	CX044216	Csi.8436	est
Cit.23070.1.S1_at	1.834	0	0.00013	9.74857	9.58224	9.65175	7.81804	7.99986	7.66341	Cit.23070.1	C37_34943 /DEF=Section:9 Reversed BEST NR:T10054 1e-56 pyruvate kinase (EC 2.7.1.40) isoform beta - castor bean gb|AAA33871.1| ATP:pyruvate phosphotransferase /REP_ORG=Citrus	CV716358	Csi.2931	est
Cit.1870.1.S1_s_at	1.822	0.0025	0.022687	6.92305	7.84361	8.03506	4.37853	6.56914	6.38723	Cit.1870.1	C37_02361 /DEF=Section:2 Forward ESTs:5 BEST NR:T11855 6e-14 DnaJ protein homolog - kidney bean (fragment) gb|AAB36543.1| DnaJ-like protein [Phaseolus vulgaris] /REP_ORG=Citrus	CB290775	Csi.4739	est
Cit.28027.1.S1_at	1.813	2e-05	0.000819	7.90167	8.30738	8.54141	6.2115	7.17468	5.92465	Cit.28027.1	C37_37670 /DEF=Section:10 Reversed BEST NR:AAM14364.1 1e-76 putative 33 kDa secretory protein [Arabidopsis thaliana] gb|AAK93601.1| putative 33 kDa secretory protein [Arabidopsis thaliana] dbj|BAA9697 /REP_ORG=Citrus	CX672129	---	---
Cit.38351.1.S1_at	1.807	9e-05	0.002421	6.78782	7.80157	7.47946	4.68158	6.03837	5.9273	Cit.38351.1	C37_44283 /DEF=Section:12 Forward BEST NR:D86285 9e-14 hypothetical protein F9L1.9 [imported] - Arabidopsis thaliana gb|AAD39645.1| Strong similarity to gi|4734005 F3L12.7 hypothetical protein fr /REP_ORG=Citrus	CF507659	Csi.17620	est
Cit.12516.1.S1_x_at	1.806	1e-05	0.000459	7.1502	8.00332	7.75834	5.54821	6.33352	5.61322	Cit.12516.1	C37_16635 /DEF=Section:2 Forward ESTs:2 BEST NR:AAP30841.1 5e-33 nectarin 5 [Nicotiana langsdorffii x Nicotiana sanderae] /REP_ORG=Citrus	CX306211	---	---
Cit.21700.1.S1_at	1.805	0.00016	0.003635	7.85053	8.50237	8.5015	5.5817	7.22236	6.63511	Cit.21700.1	C37_26713 /DEF=Section:9 Reversed BEST NR:CAB43438.1 3e-41 putative protein [Arabidopsis thaliana] gb|AAF09479.1| phytoalexin-deficient 4 protein [Arabidopsis thaliana] pir||T08456 hypothetical prote /REP_ORG=Citrus	CX304650	---	---
Cit.14576.1.S1_s_at	1.803	0.00136	0.014969	7.48056	7.90374	8.18028	4.92317	6.72929	6.50196	Cit.14576.1	C37_19318 /DEF=Section:2 Forward ESTs:3 BEST NR:XP_474267.1 2e-23 OSJNBa0043A12.4 [Oryza sativa (japonica cultivar-group)] emb|CAE02799.1| OSJNBa0043A12.4 [Oryza sativa (japonica cultivar-group)] /REP_ORG=Citrus	CX638168	---	---
Cit.17453.1.S1_at	1.801	0	1.2e-05	6.17606	6.26776	6.5723	4.53519	4.57028	4.50662	Cit.17453.1	C37_09233 /DEF=Section:3 Forward ESTs:2 BEST NR: /REP_ORG=Citrus	BQ623734	Csi.740	est
Cit.2048.1.S1_s_at	1.8	0.0023	0.02143	12.7747	13.2849	13.2877	10.813	12.2223	10.9127	Cit.2048.1	C37_02583 /DEF=Section:2 Forward ESTs:2 BEST NR: /REP_ORG=Citrus	CX636222	Csi.4989	est
Cit.696.1.S1_x_at	1.792	4e-05	0.001553	7.15511	8.45711	7.63616	6.00907	5.9515	5.91056	Cit.696.1	C37_00856 /DEF=Section:2 Forward ESTs:3 BEST NR: /REP_ORG=Citrus	DR405415	Csi.17550	---
Cit.15754.1.S1_at	1.79	7e-05	0.002111	11.1938	12.0419	11.8258	9.1421	10.564	9.98496	Cit.15754.1	C37_21114 /DEF=Section:2 Forward ESTs:2 BEST NR:AAF14580.1 1e-26 AnnAt3 [Arabidopsis thaliana] /REP_ORG=Citrus	CN184266	---	---
Cit.22421.1.S1_x_at	1.786	0.00315	0.026508	6.68313	7.67133	6.50192	4.87038	5.54762	5.08046	Cit.22421.1	C37_31619 /DEF=Section:9 Reversed BEST NR:AAG38518.1 2e-36 miraculin-like protein 2 [Citrus x paradisi] /REP_ORG=Citrus	CB291209	Csi.3098	est
Cit.35139.1.S1_at	1.779	0	1.5e-05	8.24303	7.94121	8.16944	6.11821	6.35547	6.54438	Cit.35139.1	C37_28084 /DEF=Section:12 Forward BEST NR:AAQ82687.1 4e-12 Epa5p [Candida glabrata] /REP_ORG=Citrus	CK933435	Csi.10358	est
Cit.9675.1.S1_x_at	1.778	0	8e-05	11.0347	10.8654	11.2358	8.82128	9.43083	9.54882	Cit.9675.1	C37_13119 /DEF=Section:2 Forward ESTs:6 BEST NR:CAA04391.1 1e-92 glutathione transferase [Carica papaya] pir||T09781 glutathione transferase (EC 2.5.1.18) - papaya /REP_ORG=Citrus	CB293074	Csi.770	full length
Cit.9675.1.S1_at	1.777	0	9e-05	11.136	10.9306	11.3042	8.894	9.55612	9.59016	Cit.9675.1	C37_13119 /DEF=Section:2 Forward ESTs:6 BEST NR:CAA04391.1 1e-92 glutathione transferase [Carica papaya] pir||T09781 glutathione transferase (EC 2.5.1.18) - papaya /REP_ORG=Citrus	CB293074	Csi.770	full length
Cit.22036.1.S1_at	1.762	0.00049	0.007494	6.74174	7.25925	7.59437	4.23293	6.17	5.90539	Cit.22036.1	C37_29909 /DEF=Section:9 Reversed BEST NR:AAN31083.1 5e-20 At1g23780/F5O8_31 [Arabidopsis thaliana] ref|NP_564203.1| F-box family protein [Arabidopsis thaliana] gb|AAK83633.1| At1g23780/F5O8_31 [Arab /REP_ORG=Citrus	DN623568	---	---
Cit.13915.1.S1_at	1.76	0	5.9e-05	6.9166	7.04439	7.16523	5.22894	5.58502	5.03194	Cit.13915.1	C37_18422 /DEF=Section:2 Forward ESTs:5 BEST NR:AAT75151.1 1e-140 9-cis-epoxy-carotenoid dioxygenase 1 [Solanum tuberosum] /REP_ORG=Citrus	CB292529	Csi.3434	full length
Cit.14156.1.S1_s_at	1.76	0.00051	0.007677	10.1134	10.606	10.3186	7.41068	9.33545	9.01249	Cit.14156.1	C37_18741 /DEF=Section:2 Forward ESTs:2 BEST NR:NP_177492.1 1e-78 mitogen-activated protein kinase kinase (MAPKK), putative (MKK9) [Arabidopsis thaliana] /REP_ORG=Citrus	CB610685	Csi.2141	est
Cit.17929.1.S1_s_at	1.76	0	2.4e-05	6.95231	6.66162	6.81841	4.79645	5.2026	5.15238	Cit.17929.1	C37_16733 /DEF=Section:3 Forward ESTs:4 BEST NR: /REP_ORG=Citrus	CD575276	---	---
Cit.16813.1.S1_at	1.754	0	1.1e-05	7.70505	7.66733	7.75852	5.69444	6.15755	6.01612	Cit.16813.1	C37_22911 /DEF=Section:2 Forward ESTs:2 BEST NR:XP_470754.1 3e-19 putative far-red impaired response protein [Oryza sativa] gb|AAL58236.1| putative far-red impaired response protein [Oryza sativa] gb|AAR962 /REP_ORG=Citrus	CX072926	Csi.11870	est
Cit.18120.1.S1_at	1.753	0.00028	0.005164	5.88056	7.3272	6.64765	4.62606	5.07639	4.89276	Cit.18120.1	C37_20241 /DEF=Section:3 Forward ESTs:3 BEST NR:NP_916026.1 2e-17 P0638D12.11 [Oryza sativa (japonica cultivar-group)] dbj|BAB55503.1| cold induced protein-like [Oryza sativa (japonica cultivar-group)] /REP_ORG=Citrus	CB611046	Csi.2225	est
Cit.9198.1.S1_s_at	1.751	0	5.9e-05	8.13567	8.64901	8.90004	6.79214	6.85737	6.78149	Cit.9198.1	C37_12524 /DEF=Section:2 Forward ESTs:22 BEST NR:AAO43000.1 2e-46 early tobacco anther 1 [Nicotiana tabacum] /REP_ORG=Citrus	CX045931	Csi.17096	est
Cit.8464.1.S1_s_at	1.747	0.00313	0.026359	6.20178	7.62542	5.91971	4.87122	4.84624	4.7872	Cit.8464.1	C37_11595 /DEF=Section:2 Forward ESTs:22 BEST NR:AAN76363.1 6e-32 type I proteinase inhibitor-like protein [Citrus x paradisi] /REP_ORG=Citrus	CF836479	Csi.573	est
Cit.29880.1.S1_at	1.746	4e-05	0.00156	8.78441	9.99456	9.84891	7.30701	8.12629	7.95792	Cit.29880.1	C37_08151 /DEF=Section:11 Forward BEST NR:BAB10225.1 1e-119 unnamed protein product [Arabidopsis thaliana] ref|NP_198817.1| AAA-type ATPase family protein [Arabidopsis thaliana] /REP_ORG=Citrus	CX546648	---	---
Cit.34738.1.S1_s_at	1.745	0.00024	0.004649	7.38579	8.23337	8.10679	5.42402	6.89276	6.17412	Cit.34738.1	C37_27539 /DEF=Section:12 Forward BEST NR:XP_470183.1 3e-13 Putative AMP-binding protein [Oryza sativa (japonica cultivar-group)] gb|AAM22700.1| Putative AMP-binding protein [Oryza sativa (japonica /REP_ORG=Citrus	CX308566	Csi.365	est
Cit.12541.1.S1_s_at	1.74	0	0.000294	7.34605	7.71981	7.34858	5.56177	5.47286	6.15986	Cit.12541.1	C37_16669 /DEF=Section:2 Forward ESTs:3 BEST NR:AAM65839.1 5e-69 unknown [Arabidopsis thaliana] gb|AAM47938.1| unknown protein [Arabidopsis thaliana] ref|NP_563973.1| lactoylglutathione lyase family protei /REP_ORG=Citrus	CX048307	Csi.8754	est
Cit.26822.1.S1_at	1.74	0.00688	0.043994	6.27653	7.50501	7.13181	4.16026	5.48076	6.05311	Cit.26822.1	C37_34560 /DEF=Section:10 Reversed BEST NR:BAB59032.1 4e-76 cytokinin synthase [Arabidopsis thaliana] /REP_ORG=Citrus	CV714151	Csi.17219	est
Cit.19690.1.S1_x_at	1.738	0.00143	0.015559	10.234	9.39099	8.38074	7.37654	7.6766	7.73934	Cit.19690.1	C37_28564 /DEF=Section:8 Forward BEST NR:NP_190526.1 1e-13 expressed protein [Arabidopsis thaliana] pir||T46234 hypothetical protein T9C5.160 - Arabidopsis thaliana /REP_ORG=Citrus	CK938207	Csi.782	est
Cit.18564.1.S1_at	1.737	5e-05	0.00163	7.5387	8.21075	7.31141	5.80496	6.13274	5.91313	Cit.18564.1	C37_24693 /DEF=Section:8 Forward BEST NR: /REP_ORG=Citrus	CX295674	Csi.4865	est
Cit.21906.1.S1_s_at	1.737	2e-05	0.000885	9.17298	10.1839	9.69481	7.47734	8.33733	8.02737	Cit.21906.1	C37_29472 /DEF=Section:9 Reversed BEST NR:JQ2272 5e-30 formate dehydrogenase (EC 1.2.1.2) precursor, mitochondrial - potato /REP_ORG=Citrus	CB304845	Csi.2019	est
Cit.11286.1.S1_at	1.736	0.00025	0.004771	6.38072	8.13553	7.62246	5.23125	6.20994	5.48841	Cit.11286.1	C37_15100 /DEF=Section:2 Forward ESTs:19 BEST NR:NP_912898.1 2e-14 unnamed protein product [Oryza sativa (japonica cultivar-group)] dbj|BAA90357.1| unnamed protein product [Oryza sativa (japonica cultivar-gr /REP_ORG=Citrus	DN960172	---	---
Cit.14337.1.S1_at	1.734	0.00098	0.012019	6.60135	7.01046	7.15049	3.91049	6.21149	5.43912	Cit.14337.1	C37_18999 /DEF=Section:2 Forward ESTs:5 BEST NR:CAD47830.1 8e-43 hydroxycinnamoyl transferase [Nicotiana tabacum] /REP_ORG=Citrus	CX297183	---	---
Cit.30439.1.S1_s_at	1.731	0.00014	0.00332	8.92213	9.33161	9.57855	6.55932	8.1466	7.93414	Cit.30439.1	C37_11536 /DEF=Section:11 Forward BEST NR:AAQ84111.1 4e-24 Clt1 [Poncirus trifoliata] /REP_ORG=Citrus	CK935694	Csi.2175 /// Csi.3169 /// Csi.3902 /// Csi.7510	est
Cit.5752.1.S1_at	1.729	0	0.000212	8.46116	8.2286	8.64433	6.18548	6.96044	7.00021	Cit.5752.1	C37_07347 /DEF=Section:2 Forward ESTs:3 BEST NR:AAM65663.1 1e-116 putative AP2 domain transcription factor [Arabidopsis thaliana] /REP_ORG=Citrus	DT214442	---	---
Cit.8375.1.S1_at	1.709	0	4.4e-05	8.78081	8.98813	9.16007	6.90495	7.69175	7.2058	Cit.8375.1	C37_11483 /DEF=Section:2 Forward ESTs:2 BEST NR:NP_915666.1 6e-06 P0677H08.19 [Oryza sativa (japonica cultivar-group)] /REP_ORG=Citrus	CF833680	Csi.835	est
Cit.4259.1.S1_at	1.708	1e-05	0.000609	9.02748	8.91566	9.09948	6.70186	7.9143	7.30283	Cit.4259.1	C37_05401 /DEF=Section:2 Forward ESTs:4 BEST NR:AAM48020.1 9e-51 unknown protein [Arabidopsis thaliana] gb|AAF79235.1| F10B6.27 [Arabidopsis thaliana] ref|NP_172940.1| expressed protein [Arabidopsis thalia /REP_ORG=Citrus	CX671573	Csi.4239	est
Cit.28329.1.S1_at	1.706	0	0.000284	8.13281	8.79403	8.61552	6.47048	7.31455	6.63812	Cit.28329.1	C37_38711 /DEF=Section:10 Reversed BEST NR:NP_915666.1 5e-37 P0677H08.19 [Oryza sativa (japonica cultivar-group)] /REP_ORG=Citrus	DN621282	Csi.12490	est
Cit.5658.1.S1_at	1.699	0.00105	0.012578	5.80063	6.60748	6.13274	4.09758	4.51181	4.83342	Cit.5658.1	C37_07226 /DEF=Section:2 Forward ESTs:4 BEST NR:NP_181661.1 3e-77 strictosidine synthase family protein [Arabidopsis thaliana] pir||A84840 probable strictosidine synthase [imported] - Arabidopsis thaliana /REP_ORG=Citrus	CK940088	Csi.1569	est
Cit.18683.1.S1_at	1.697	1e-05	0.000582	6.06249	6.33132	6.05464	4.39449	5.11733	3.84532	Cit.18683.1	C37_25185 /DEF=Section:8 Forward BEST NR: /REP_ORG=Citrus	CX299191	---	---
Cit.38095.1.S1_at	1.696	0	0.000268	6.84759	7.55156	7.04006	5.91776	5.08682	5.34755	Cit.38095.1	C37_44020 /DEF=Section:12 Forward BEST NR: /REP_ORG=Citrus	CF505448	---	---
Cit.38633.1.S1_at	1.696	0.00012	0.003011	6.03766	7.32592	6.29529	4.47586	5.06498	5.03063	Cit.38633.1	C37_44575 /DEF=Section:12 Forward BEST NR:NP_172968.1 2e-60 MATE efflux family protein [Arabidopsis thaliana] /REP_ORG=Citrus	CK665048	---	---
Cit.5508.1.S1_x_at	1.696	0.0002	0.004099	7.17011	7.68813	7.63932	4.90096	6.39211	6.11666	Cit.5508.1	C37_07011 /DEF=Section:2 Forward ESTs:2 BEST NR:AAD39440.1 1e-14 PHAP2B protein [Petunia x hybrida] /REP_ORG=Citrus	CX071640	---	---
Cit.8394.1.S1_x_at	1.69	0.02124	0.095627	5.64472	7.34705	6.93149	3.09881	6.1002	5.65312	Cit.8394.1	C37_11505 /DEF=Section:2 Forward ESTs:12 BEST NR:AAQ84111.1 3e-22 Clt1 [Poncirus trifoliata] /REP_ORG=Citrus	CB610851	Csi.2175	est
Cit.19576.1.S1_at	1.68	0	0.000357	6.23379	6.68991	6.31049	4.48866	5.00512	4.70047	Cit.19576.1	C37_28362 /DEF=Section:8 Forward BEST NR: /REP_ORG=Citrus	CK935808	Csi.557	est
Cit.13694.1.S1_at	1.674	0	6.1e-05	6.66997	5.91777	6.27534	4.56513	4.77537	4.50076	Cit.13694.1	C37_18120 /DEF=Section:2 Forward ESTs:5 BEST NR:NP_195607.2 1e-26 zinc finger (B-box type) family protein [Arabidopsis thaliana] /REP_ORG=Citrus	CX048448	Csi.5623	est
Cit.17167.1.S1_at	1.674	0	0.000294	9.55486	9.20077	9.98099	7.50629	8.36374	7.84579	Cit.17167.1	C37_04683 /DEF=Section:3 Forward ESTs:2 BEST NR: /REP_ORG=Citrus	DN795549	---	---
Cit.1497.1.S1_s_at	1.672	0.00212	0.020306	7.46314	7.92114	7.59656	4.68645	6.45668	6.82178	Cit.1497.1	C37_01894 /DEF=Section:2 Forward ESTs:10 BEST NR:AAO64920.1 1e-76 At3g04070 [Arabidopsis thaliana] ref|NP_187057.2| no apical meristem (NAM) family protein [Arabidopsis thaliana] /REP_ORG=Citrus	CB293886	Csi.4257	est
Cit.32036.1.S1_at	1.666	0	0.000268	6.06728	5.69304	5.83024	3.79666	4.28021	4.51545	Cit.32036.1	C37_23598 /DEF=Section:12 Forward BEST NR: /REP_ORG=Citrus	CX288007	---	---
Cit.14989.1.S1_at	1.663	0	0.000268	7.07005	7.43307	7.32073	5.01684	5.82291	5.99392	Cit.14989.1	C37_19897 /DEF=Section:2 Forward ESTs:4 BEST NR:NP_565393.1 1e-54 shikimate kinase family protein [Arabidopsis thaliana] gb|AAD24612.2| putative gluconokinase [Arabidopsis thaliana] /REP_ORG=Citrus	CN191392	Csi.1267	est
Cit.34464.1.S1_at	1.663	4e-05	0.001577	7.72101	9.03814	8.09986	6.36398	6.64741	6.85752	Cit.34464.1	C37_27237 /DEF=Section:12 Forward BEST NR:AAM98295.1 1e-33 At3g50440/T20E23_40 [Arabidopsis thaliana] gb|AAL75909.1| AT3g50440/T20E23_40 [Arabidopsis thaliana] ref|NP_566932.2| hydrolase, alpha/beta /REP_ORG=Citrus	CX309244	---	---
Cit.8198.1.S1_x_at	1.653	0.00305	0.025916	9.02769	9.58071	8.57894	6.24629	7.99866	7.98231	Cit.8198.1	C37_11252 /DEF=Section:2 Forward ESTs:11 BEST NR: /REP_ORG=Citrus	CF835616	Csi.1319	est
Cit.7937.1.S1_at	1.65	0.01574	0.078089	11.026	11.5796	11.7218	7.89784	11.0316	10.4466	Cit.7937.1	C37_10901 /DEF=Section:2 Forward ESTs:2 BEST NR:AAF61864.1 3e-12 DNA-binding protein 4 [Nicotiana tabacum] pir||T50861 DNA-binding protein 4 [imported] - common tobacco (fragment) /REP_ORG=Citrus	DN622468	---	---
Cit.29886.1.S1_at	1.649	7e-05	0.002156	5.40183	6.91075	6.05729	4.10022	4.78455	4.53773	Cit.29886.1	C37_08194 /DEF=Section:11 Forward BEST NR:NP_850575.1 3e-64 ABC transporter family protein [Arabidopsis thaliana] /REP_ORG=Citrus	CF508503	Csi.8130	est
Cit.13101.1.S1_at	1.646	0	2.3e-05	9.31328	9.50018	9.62041	7.45142	8.07518	7.96796	Cit.13101.1	C37_17349 /DEF=Section:2 Forward ESTs:9 BEST NR:AAM20081.1 3e-44 unknown protein [Arabidopsis thaliana] gb|AAL07237.1| unknown protein [Arabidopsis thaliana] ref|NP_566432.1| expressed protein [Arabidopsis /REP_ORG=Citrus	CB292334	Csi.2250	est
Cit.6837.1.S1_at	1.646	0.0001	0.002675	5.40421	6.73947	6.37108	4.30195	4.49073	4.78533	Cit.6837.1	C37_09019 /DEF=Section:2 Forward ESTs:3 BEST NR:BAB19756.1 5e-88 nitrate transporter NRT1-1 [Glycine max] /REP_ORG=Citrus	CB305071	Csi.2063	est
Cit.18766.1.S1_at	1.638	0.00045	0.007085	6.78123	6.14021	6.66124	3.9156	5.85786	4.89449	Cit.18766.1	C37_25449 /DEF=Section:8 Forward BEST NR:BAB12442.1 8e-55 gibberellin 2-oxidase No1 [Lactuca sativa] /REP_ORG=Citrus	CX300888	---	---
Cit.5127.1.S1_at	1.638	0.0061	0.04045	6.60713	7.72531	7.40987	4.05458	6.39218	6.38199	Cit.5127.1	C37_06497 /DEF=Section:2 Forward ESTs:6 BEST NR:NP_190669.1 7e-81 epoxide hydrolase, putative [Arabidopsis thaliana] pir||T45731 epoxide hydrolase-like protein - Arabidopsis thaliana emb|CAB62622.1| epoxide /REP_ORG=Citrus	CN183909	Csi.2143	est
Cit.13383.1.S1_at	1.636	7e-05	0.002195	8.39653	9.01698	9.02453	6.45815	7.78444	7.28827	Cit.13383.1	C37_17723 /DEF=Section:2 Forward ESTs:8 BEST NR:AAM64871.1 2e-32 unknown [Arabidopsis thaliana] gb|AAM70535.1| At1g68440/T2E12_1 [Arabidopsis thaliana] gb|AAL25577.1| At1g68440/T2E12_1 [Arabidopsis thalian /REP_ORG=Citrus	CV705943	---	---
Cit.22113.1.S1_at	1.633	0.0001	0.002663	5.83479	6.25808	6.53677	4.69349	4.77875	4.25749	Cit.22113.1	C37_30213 /DEF=Section:9 Reversed BEST NR: /REP_ORG=Citrus	DN625212	---	---
Cit.2071.1.S1_s_at	1.631	0.00053	0.007867	9.35103	11.0328	9.72065	8.48097	8.51888	8.21148	Cit.2071.1	C37_02614 /DEF=Section:2 Forward ESTs:7 BEST NR:CAC83767.1 1e-78 allene oxide cyclase [Medicago truncatula] /REP_ORG=Citrus	CD574091	Csi.8881	est
Cit.16478.1.S1_at	1.629	0	6.1e-05	7.56019	7.93131	7.94361	5.88876	6.59496	6.06428	Cit.16478.1	C37_22382 /DEF=Section:2 Forward ESTs:2 BEST NR:XP_465810.1 4e-20 putative Ras-GTPase-activating protein binding protein 1 [Oryza sativa (japonica cultivar-group)] dbj|BAD23032.1| putative Ras-GTPase-activa /REP_ORG=Citrus	CX640228	---	---
Cit.20780.1.S1_at	1.629	0.00025	0.004756	7.60063	8.07351	8.25098	5.35887	6.97838	6.70072	Cit.20780.1	C37_45135 /DEF=Section:8 Forward BEST NR: /REP_ORG=Citrus	DN798337	---	---
Cit.29455.1.S1_s_at	1.629	0	0.000169	9.01651	9.18991	8.93468	6.96398	7.57991	7.71105	Cit.29455.1	C37_02595 /DEF=Section:11 Forward BEST NR:AAG49032.1 2e-30 ripening regulated protein DDTFR18 [Lycopersicon esculentum] /REP_ORG=Citrus	CX307495	Csi.2614	est
Cit.8959.1.S1_at	1.628	1e-05	0.000509	8.72981	8.88225	8.90102	6.71031	7.73685	7.18332	Cit.8959.1	C37_12233 /DEF=Section:2 Forward ESTs:4 BEST NR:AAP42567.1 1e-118 UDP-glucose 4-epimerase [Solanum tuberosum] /REP_ORG=Citrus	CX666634	---	---
Cit.11930.1.S1_s_at	1.625	0	0.00025	10.973	12.0131	11.4187	9.63909	10.0179	9.87239	Cit.11930.1	C37_15905 /DEF=Section:2 Forward ESTs:9 BEST NR:BAA89423.1 1e-118 allyl alcohol dehydrogenase [Nicotiana tabacum] /REP_ORG=Citrus	CN190850	Csi.7661	est
Cit.21378.1.S1_at	1.625	0	3.1e-05	8.72256	8.5312	8.60317	6.98109	7.19263	6.80922	Cit.21378.1	C37_46868 /DEF=Section:8 Forward BEST NR: /REP_ORG=Citrus	CK932715	Csi.3488	est
Cit.18277.1.S1_at	1.624	4e-05	0.001563	6.64681	7.00371	7.42429	5.12044	5.92163	5.16012	Cit.18277.1	C37_22213 /DEF=Section:3 Forward ESTs:2 BEST NR:NP_915208.1 1e-96 putative MRP-like ABC transporter [Oryza sativa (japonica cultivar-group)] emb|CAD59602.1| MRP-like ABC transporter [Oryza sativa (japonica /REP_ORG=Citrus	CX293439	Csi.3928	est
Cit.25424.1.S1_at	1.621	0.00245	0.022363	5.93415	6.2331	6.51455	3.33133	5.34119	5.14721	Cit.25424.1	C37_30484 /DEF=Section:10 Reversed BEST NR:AAO63778.1 1e-36 unknown [Populus tremuloides] /REP_ORG=Citrus	CX665195	---	---
Cit.29543.1.S1_s_at	1.614	0.00544	0.037658	7.32958	9.97585	8.4621	6.53427	7.14738	7.24521	Cit.29543.1	C37_03941 /DEF=Section:11 Forward BEST NR:AAP54100.1 1e-108 putative thiolase [Oryza sativa (japonica cultivar-group)] ref|NP_921813.1| putative thiolase [Oryza sativa (japonica cultivar-group)] gb|AA /REP_ORG=Citrus	CK937341	Csi.7130	est
Cit.31964.1.S1_at	1.614	0.00018	0.003899	12.9542	13.0547	12.9686	10.4013	11.9425	11.7923	Cit.31964.1	C37_23499 /DEF=Section:12 Forward BEST NR: /REP_ORG=Citrus	CX287407	---	---
Cit.31346.1.S1_at	1.609	1e-05	0.00054	10.6906	11.5517	11.4666	9.2354	10.0888	9.55636	Cit.31346.1	C37_21806 /DEF=Section:11 Forward BEST NR:NP_567789.2 1e-39 integral membrane family protein [Arabidopsis thaliana] gb|AAM19770.1| AT4g27870/T27E11_110 [Arabidopsis thaliana] /REP_ORG=Citrus	CK934405	Csi.10409	est
Cit.2999.1.S1_at	1.608	0.00124	0.014072	6.30555	7.99787	7.16967	4.9252	6.04806	5.67574	Cit.2999.1	C37_03787 /DEF=Section:2 Forward ESTs:7 BEST NR:AAP03021.1 1e-112 4-coumarate-CoA ligase-like protein [Arabidopsis thaliana] /REP_ORG=Citrus	CV884611	Csi.365	est
Cit.29898.1.S1_at	1.607	0.00573	0.038898	10.2288	11.7309	11.2547	8.0583	10.3708	9.96355	Cit.29898.1	C37_08297 /DEF=Section:11 Forward BEST NR:NP_193829.2 7e-30 basic helix-loop-helix (bHLH) family protein [Arabidopsis thaliana] /REP_ORG=Citrus	CK937073	Csi.7303	est
Cit.19037.1.S1_at	1.606	0	0.000208	6.67278	6.58699	7.08746	4.9602	5.60919	4.95933	Cit.19037.1	C37_26058 /DEF=Section:8 Forward BEST NR: /REP_ORG=Citrus	CX302088	---	---
Cit.30421.1.S1_s_at	1.606	0.01554	0.077422	6.50365	9.60873	6.90353	6.33925	5.89345	5.96482	Cit.30421.1	C37_11226 /DEF=Section:11 Forward BEST NR:AAG38521.1 6e-61 cystatin-like protein [Citrus x paradisi] /REP_ORG=Citrus	CF419934	---	---
Cit.38661.1.S1_at	1.606	0.0035	0.028284	8.65769	9.60754	9.19534	6.28658	8.46751	7.88892	Cit.38661.1	C37_44612 /DEF=Section:12 Forward BEST NR:BAB02647.1 2e-33 unnamed protein product [Arabidopsis thaliana] /REP_ORG=Citrus	CK665488	Csi.10197	est
Cit.16865.1.S1_at	1.605	0.00016	0.003575	9.36921	8.75337	9.44138	6.74084	7.94671	8.06122	Cit.16865.1	C37_00027 /DEF=Section:3 Forward ESTs:10 BEST NR:AAP33009.1 2e-63 thioredoxin H [Citrus x paradisi] /REP_ORG=Citrus	DN798297	---	---
Cit.39183.1.S1_s_at	1.603	0	0.000124	8.47592	9.04172	8.43969	7.13023	7.14905	6.86979	Cit.39183.1	C37_45429 /DEF=Section:12 Forward BEST NR:BAB10596.1 2e-75 transporter-like protein [Arabidopsis thaliana] /REP_ORG=Citrus	DN959270	---	---
Cit.3519.1.S1_at	1.599	0.00013	0.003113	9.30621	9.62171	10.2554	7.36554	8.71792	8.30324	Cit.3519.1	C37_04446 /DEF=Section:2 Forward ESTs:3 BEST NR: /REP_ORG=Citrus	CN190565	Csi.7743	est
Cit.39104.1.S1_s_at	1.593	0	8.3e-05	7.85344	7.93	7.98698	5.88806	6.50534	6.59745	Cit.39104.1	C37_45326 /DEF=Section:12 Forward BEST NR:AAM65663.1 1e-24 putative AP2 domain transcription factor [Arabidopsis thaliana] /REP_ORG=Citrus	DN958648	---	---
Cit.21810.1.S1_x_at	1.587	0.00588	0.039551	7.5541	6.20296	7.41656	4.18222	5.96951	6.26049	Cit.21810.1	C37_27568 /DEF=Section:9 Reversed BEST NR: /REP_ORG=Citrus	CX308877	---	---
Cit.26199.1.S1_at	1.585	1e-05	0.000427	8.29565	7.46936	7.9234	6.00947	6.6517	6.27134	Cit.26199.1	C37_32792 /DEF=Section:10 Reversed BEST NR:T17459 3e-36 polyprotein - tomato gb|AAD13304.1| polyprotein [Lycopersicon esculentum] /REP_ORG=Citrus	CN182725	---	---
Cit.35761.1.S1_at	1.584	0	5.3e-05	8.92188	9.45902	9.03529	7.73418	7.61349	7.31584	Cit.35761.1	C37_29310 /DEF=Section:12 Forward BEST NR:T51361 4e-27 nitrate transporter NTL1 [validated] - Arabidopsis thaliana gb|AAC28086.1| nitrate transporter NTL1 [Arabidopsis thaliana] /REP_ORG=Citrus	CB250340	Csi.10885	est
Cit.18907.1.S1_at	1.583	0	0.000355	7.42467	7.64602	7.57218	5.78609	6.40928	5.6984	Cit.18907.1	C37_25795 /DEF=Section:8 Forward BEST NR: /REP_ORG=Citrus	CX301523	---	---
Cit.753.1.S1_x_at	1.583	0.00133	0.014776	5.94227	7.78304	7.24004	4.81209	5.64375	5.75948	Cit.753.1	C37_00952 /DEF=Section:2 Forward ESTs:75 BEST NR:CAA41437.1 1e-59 pathogenesis-related protein 4A [Nicotiana tabacum] pir||S23799 pathogenesis-related protein 4A - common tobacco /REP_ORG=Citrus	CF835337	Csi.2550	est
Cit.2113.1.S1_at	1.576	0	0.000348	8.17887	8.42482	8.90718	6.4983	7.31212	6.97157	Cit.2113.1	C37_02665 /DEF=Section:2 Forward ESTs:14 BEST NR:NP_176113.1 2e-59 disease resistance-responsive protein-related / dirigent protein-related [Arabidopsis thaliana] /REP_ORG=Citrus	CK934775	Csi.5487	est
Cit.12814.1.S1_s_at	1.575	8e-05	0.002296	6.55807	6.86803	6.37889	4.35011	5.30206	5.42867	Cit.12814.1	C37_17024 /DEF=Section:2 Forward ESTs:3 BEST NR:NP_196350.1 7e-35 expressed protein [Arabidopsis thaliana] pir||T49872 hypothetical protein T2I1.40 - Arabidopsis thaliana emb|CAB87922.1| putative protein [A /REP_ORG=Citrus	CN187192	Csi.1005	est
Cit.29048.1.S1_s_at	1.567	0	0.000331	11.5451	12.4101	12.0766	10.146	10.7814	10.4029	Cit.29048.1	C37_42316 /DEF=Section:10 Reversed BEST NR: /REP_ORG=Citrus	CX639048	Csi.3859	est
Cit.26115.1.S1_s_at	1.557	0	9e-05	10.6157	10.9156	10.7972	9.08153	9.49719	9.07939	Cit.26115.1	C37_32544 /DEF=Section:10 Reversed BEST NR:NP_198669.1 9e-65 tryptophan synthase-related [Arabidopsis thaliana] dbj|BAB10143.1| tryptophan synthase beta chain [Arabidopsis thaliana] gb|AAL91238.1| tryp /REP_ORG=Citrus	CF836750	Csi.4775	est
Cit.33145.1.S1_at	1.55	0.00093	0.011613	7.48976	8.36069	8.06776	5.36266	7.05601	6.85059	Cit.33145.1	C37_24981 /DEF=Section:12 Forward BEST NR:AAM66111.1 5e-23 unknown [Arabidopsis thaliana] dbj|BAB03064.1| unnamed protein product [Arabidopsis thaliana] ref|NP_566699.1| VQ motif-containing protein [ /REP_ORG=Citrus	CX297734	---	---
Cit.24350.1.S1_at	1.549	0.00075	0.010002	6.02396	6.83555	6.25989	3.8255	5.58938	5.05682	Cit.24350.1	C37_41226 /DEF=Section:9 Reversed BEST NR:AAF33824.1 1e-76 phospholipase C2 [Nicotiana tabacum] pir||T50842 phospholipase C2 [imported] - common tobacco /REP_ORG=Citrus	CX543391	---	---
Cit.16727.1.S1_at	1.547	1e-05	0.000642	8.2967	8.60231	8.56948	6.33498	7.3304	7.16351	Cit.16727.1	C37_22771 /DEF=Section:2 Forward ESTs:2 BEST NR:AAG51429.1 1e-69 putative UDP-glucuronosyltransferase, 5 partial; 1-684 [Arabidopsis thaliana] /REP_ORG=Citrus	CX637561	---	---
Cit.29373.1.S1_s_at	1.545	0.01024	0.058121	9.3404	10.9807	8.93496	7.80295	8.7374	8.08166	Cit.29373.1	C37_00959 /DEF=Section:11 Forward BEST NR:AAG38517.1 1e-103 miraculin-like protein [Citrus x paradisi] /REP_ORG=Citrus	CK934765	Csi.1519	est
Cit.22603.1.S1_s_at	1.541	0.00964	0.055574	7.78065	9.51135	8.9669	5.84612	7.87833	7.91004	Cit.22603.1	C37_32446 /DEF=Section:9 Reversed BEST NR:T11855 4e-24 DnaJ protein homolog - kidney bean (fragment) gb|AAB36543.1| DnaJ-like protein [Phaseolus vulgaris] /REP_ORG=Citrus	CF835785	Csi.4739	est
Cit.15392.1.S1_s_at	1.539	0.00085	0.010903	8.89771	9.15285	9.05122	6.41869	7.89797	8.16823	Cit.15392.1	C37_20530 /DEF=Section:2 Forward ESTs:2 BEST NR: /REP_ORG=Citrus	CV887374	Csi.8812	est
Cit.19037.1.S1_x_at	1.539	1e-05	0.000636	7.1106	6.73573	7.27357	5.12369	6.01285	5.367	Cit.19037.1	C37_26058 /DEF=Section:8 Forward BEST NR: /REP_ORG=Citrus	CX302088	---	---
Cit.28020.1.S1_at	1.539	0	0.00033	7.55672	7.69091	7.73275	5.87856	6.69046	5.79414	Cit.28020.1	C37_37649 /DEF=Section:10 Reversed BEST NR:XP_468578.1 2e-30 Putative flavanone 3-hydroxylase [Oryza sativa (japonica cultivar-group)] gb|AAN74829.1| Putative flavanone 3-hydroxylase [Oryza sativa (jap /REP_ORG=Citrus	CX672036	Csi.9164	est
Cit.8375.1.S1_s_at	1.539	1e-05	0.000585	7.89343	8.2382	8.43485	6.11795	7.22472	6.60531	Cit.8375.1	C37_11483 /DEF=Section:2 Forward ESTs:2 BEST NR:NP_915666.1 6e-06 P0677H08.19 [Oryza sativa (japonica cultivar-group)] /REP_ORG=Citrus	CF833680	Csi.12490 /// Csi.835	est
Cit.8194.1.S1_x_at	1.537	0.00206	0.019882	10.2039	10.5621	9.86663	7.60248	9.16793	9.24994	Cit.8194.1	C37_11246 /DEF=Section:2 Forward ESTs:4 BEST NR: /REP_ORG=Citrus	CB292595	Csi.1319	est
Cit.11026.1.S1_at	1.534	1e-05	0.000797	6.92782	7.67392	7.56864	5.54867	6.38511	5.63424	Cit.11026.1	C37_14772 /DEF=Section:2 Forward ESTs:10 BEST NR:AAL87368.1 2e-42 AT5g13220/T31B5_40 [Arabidopsis thaliana] ref|NP_568287.1| expressed protein [Arabidopsis thaliana] gb|AAL08300.1| AT5g13220/T31B5_40 [Arabi /REP_ORG=Citrus	CX299241	Csi.3518	est
Cit.14673.1.S1_at	1.53	0	5.3e-05	6.57135	6.1546	6.26094	4.64773	4.88079	4.8684	Cit.14673.1	C37_19450 /DEF=Section:2 Forward ESTs:4 BEST NR:NP_195242.1 2e-40 O-methyltransferase family 2 protein [Arabidopsis thaliana] pir||T04963 catechol O-methyltransferase homolog T12J5.30 - Arabidopsis /REP_ORG=Citrus	CK701797	---	---
Cit.24995.1.S1_at	1.53	0.01096	0.060875	7.56556	6.23471	5.10746	4.56592	4.6412	5.11167	Cit.24995.1	C37_23548 /DEF=Section:10 Reversed BEST NR:AAU43934.1 6e-57 unknown protein [Oryza sativa (japonica cultivar-group)] /REP_ORG=Citrus	CX287675	---	---
Cit.3449.1.S1_at	1.529	0.00556	0.038171	10.6456	10.5059	10.8551	8.12144	9.89187	9.40546	Cit.3449.1	C37_04364 /DEF=Section:2 Forward ESTs:3 BEST NR:AAM34766.1 9e-57 nam-like protein 3 [Petunia x hybrida] /REP_ORG=Citrus	DN620554	Csi.8323	full length
Cit.7094.1.S1_at	1.529	0.00067	0.009184	7.95433	8.5434	8.61039	5.81698	7.48816	7.21652	Cit.7094.1	C37_09497 /DEF=Section:2 Forward ESTs:2 BEST NR:CAB63022.1 1e-17 putative protein [Arabidopsis thaliana] ref|NP_190726.1| expressed protein [Arabidopsis thaliana] pir||T45789 hypothetical protein F26O13.22 /REP_ORG=Citrus	DN618365	---	---
Cit.10686.1.S1_at	1.526	0	0.00033	11.0148	11.4276	11.5825	9.83201	10.1336	9.4808	Cit.10686.1	C37_14358 /DEF=Section:2 Forward ESTs:22 BEST NR:AAV50008.1 2e-56 protein disulfide isomerase [Malus x domestica] /REP_ORG=Citrus	CN186739	Csi.1333	est
Cit.6429.1.S1_s_at	1.526	1e-05	0.000431	5.61688	5.70475	6.14633	3.7541	4.75839	4.37668	Cit.6429.1	C37_08369 /DEF=Section:2 Forward ESTs:2 BEST NR:AAP34366.1 6e-49 fiber protein Fb19 [Gossypium barbadense] /REP_ORG=Citrus	CX544034	Csi.1047	est
Cit.11460.1.S1_at	1.523	0.00848	0.050625	7.52321	7.41725	7.82897	4.42235	7.22017	6.55718	Cit.11460.1	C37_15320 /DEF=Section:2 Forward ESTs:3 BEST NR:AAK37761.1 4e-83 zinc transporter protein ZIP1 [Glycine max] /REP_ORG=Citrus	CB290596	Csi.1588	est
Cit.7983.1.S1_x_at	1.521	4e-05	0.001475	10.2796	10.7758	10.854	8.60377	9.3353	9.4059	Cit.7983.1	C37_10971 /DEF=Section:2 Forward ESTs:3 BEST NR:Q39644 2e-48 Late embryogenesis abundant protein Lea5 pir||S53501 late-embryogenesis protein lea5 - sweet orange /REP_ORG=Citrus	CX294194	Csi.4267	est
Cit.9029.1.S1_s_at	1.516	0	9.8e-05	7.66551	7.87716	8.0468	6.04196	6.63191	6.36711	Cit.9029.1	C37_12320 /DEF=Section:2 Forward ESTs:42 BEST NR:AAM67322.1 9e-21 unknown [Arabidopsis thaliana] gb|AAM20083.1| unknown protein [Arabidopsis thaliana] gb|AAL67054.1| unknown protein [Arabidopsis thaliana] /REP_ORG=Citrus	CB290928	Csi.3464 /// Csi.4645	est
Cit.12100.1.S1_at	1.515	2e-05	0.000918	9.82788	9.53914	9.99567	7.83984	8.64934	8.32799	Cit.12100.1	C37_16119 /DEF=Section:2 Forward ESTs:12 BEST NR:AAN15574.1 1e-157 tryptophan synthase beta chain [Arabidopsis thaliana] dbj|BAB10143.1| tryptophan synthase beta chain [Arabidopsis thaliana] gb|AAL91238.1| t /REP_ORG=Citrus	CB292561	Csi.4775	est
Cit.2927.1.S1_s_at	1.515	0.00017	0.003677	8.63866	9.11812	8.83311	6.81588	7.67465	7.55489	Cit.2927.1	C37_03700 /DEF=Section:2 Forward ESTs:6 BEST NR:XP_472826.1 1e-103 OSJNBa0089K21.6 [Oryza sativa (japonica cultivar-group)] emb|CAE03052.2| OSJNBa0089K21.6 [Oryza sativa (japonica cultivar-group)] /REP_ORG=Citrus	CX544096	Csi.3477	est
Cit.6937.1.S1_at	1.514	0.00044	0.006977	7.64226	7.91888	8.5183	5.65519	6.81341	7.06943	Cit.6937.1	C37_09196 /DEF=Section:2 Forward ESTs:2 BEST NR:AAL25542.1 4e-12 At1g73800/F25P22_22 [Arabidopsis thaliana] ref|NP_565073.1| calmodulin-binding protein [Arabidopsis thaliana] /REP_ORG=Citrus	CX546610	---	---
Cit.21040.1.S1_s_at	1.512	0.00016	0.003549	8.27369	8.37392	8.46523	6.18979	7.3403	7.04766	Cit.21040.1	C37_46032 /DEF=Section:8 Forward BEST NR: /REP_ORG=Citrus	DN795755	---	---
Cit.21717.1.S1_at	1.506	4e-05	0.001385	4.91384	6.06045	5.53429	3.6735	4.26572	4.05033	Cit.21717.1	C37_26800 /DEF=Section:9 Reversed BEST NR:BAD11073.1 2e-52 pathogenesis-related protein 4b [Capsicum chinense] /REP_ORG=Citrus	CX305142	Csi.6070	est
Cit.32878.1.S1_at	1.506	1e-05	0.000549	7.33816	7.72858	7.99045	5.63871	6.51963	6.37973	Cit.32878.1	C37_24636 /DEF=Section:12 Forward BEST NR:AAP44394.1 8e-04 nematode resistance-like protein [Solanum tuberosum] /REP_ORG=Citrus	CX295339	---	---
Cit.9200.1.S1_s_at	1.498	0.00025	0.004853	8.98074	10.5468	9.62825	8.52183	8.25984	7.88019	Cit.9200.1	C37_12526 /DEF=Section:2 Forward ESTs:2 BEST NR:AAO43000.1 1e-46 early tobacco anther 1 [Nicotiana tabacum] /REP_ORG=Citrus	CX639867	Csi.17096	est
Cit.1496.1.S1_s_at	1.497	0.00429	0.032139	6.92695	7.23317	7.12166	4.323	6.00316	6.46344	Cit.1496.1	C37_01893 /DEF=Section:2 Forward ESTs:6 BEST NR:NP_187057.2 1e-04 no apical meristem (NAM) family protein [Arabidopsis thaliana] gb|AAO64920.1| At3g04070 [Arabidopsis thaliana] /REP_ORG=Citrus	CN191283	Csi.4257	est
Cit.17212.1.S1_at	1.49	0.00037	0.006179	5.50382	6.9625	6.27844	4.73861	5.04418	4.49142	Cit.17212.1	C37_05404 /DEF=Section:3 Forward ESTs:7 BEST NR:AAG48784.1 8e-24 unknown protein [Arabidopsis thaliana] gb|AAM10195.1| unknown protein [Arabidopsis thaliana] gb|AAL87391.1| At1g19180/T29M8_5 [Arabidopsis t /REP_ORG=Citrus	CX303326	Csi.8341	est
Cit.3449.1.S1_s_at	1.49	0.00348	0.028155	11.1334	11.3622	11.5462	8.87657	10.5536	10.1405	Cit.3449.1	C37_04364 /DEF=Section:2 Forward ESTs:3 BEST NR:AAM34766.1 9e-57 nam-like protein 3 [Petunia x hybrida] /REP_ORG=Citrus	DN620554	Csi.8323	full length
Cit.24435.1.S1_s_at	1.489	0.00045	0.007123	8.11211	9.31357	8.46509	6.79256	7.68593	6.94623	Cit.24435.1	C37_41466 /DEF=Section:9 Reversed BEST NR:NP_974844.1 4e-64 tryptophan synthase, beta subunit, putative [Arabidopsis thaliana] /REP_ORG=Citrus	CX544645	---	---
Cit.8401.1.S1_at	1.489	1e-05	0.000447	7.08579	7.22448	6.78295	5.20219	5.58339	5.84074	Cit.8401.1	C37_11513 /DEF=Section:2 Forward ESTs:32 BEST NR:AAB40396.1 1e-151 glycolate oxidase [Mesembryanthemum crystallinum] /REP_ORG=Citrus	CB290498	Csi.7215	est
Cit.2254.1.S1_s_at	1.487	1e-05	0.000584	8.90241	9.26634	9.28308	7.34887	7.78831	7.85457	Cit.2254.1	C37_02843 /DEF=Section:2 Forward ESTs:2 BEST NR: /REP_ORG=Citrus	CN188411	Csi.3995	est
Cit.33085.1.S1_at	1.487	0.0028	0.024473	6.02724	5.61859	5.93582	3.36788	5.68874	4.06496	Cit.33085.1	C37_24895 /DEF=Section:12 Forward BEST NR: /REP_ORG=Citrus	CX297088	---	---
Cit.8608.1.S1_at	1.487	0.00357	0.028599	12.7677	12.9402	12.528	11.5099	11.9479	10.3174	Cit.8608.1	C37_11788 /DEF=Section:2 Forward ESTs:29 BEST NR:AAG38522.1 4e-66 lectin-related protein precursor [Citrus x paradisi] /REP_ORG=Citrus	CX044924	Csi.6660	est
Cit.3118.1.S1_s_at	1.486	0.00012	0.002984	11.4784	12.1713	12.1524	9.81451	11.0317	10.4987	Cit.3118.1	C37_03942 /DEF=Section:2 Forward ESTs:10 BEST NR:NP_921813.1 1e-123 putative thiolase [Oryza sativa (japonica cultivar-group)] gb|AAP54100.1| putative thiolase [Oryza sativa (japonica cultivar-group)] gb|AAK5 /REP_ORG=Citrus	CX043363	Csi.7130	est
Cit.9392.1.S1_at	1.483	0.00015	0.003419	8.73854	8.41042	8.85872	6.38429	7.52488	7.64947	Cit.9392.1	C37_12759 /DEF=Section:2 Forward ESTs:3 BEST NR:AAF61647.1 1e-78 UDP-glucose:salicylic acid glucosyltransferase [Nicotiana tabacum] /REP_ORG=Citrus	CN188797	Csi.1186	est
Cit.9538.1.S1_x_at	1.481	0.00081	0.010586	8.90188	9.30093	9.1889	6.65666	8.31055	7.98167	Cit.9538.1	C37_12940 /DEF=Section:2 Forward ESTs:5 BEST NR:NP_173145.1 4e-53 oxidoreductase, 2OG-Fe(II) oxygenase family protein [Arabidopsis thaliana] /REP_ORG=Citrus	CB293345	Csi.1288	est
Cit.30497.1.S1_at	1.479	0.01598	0.07879	8.34874	6.92379	7.6765	4.62033	7.34942	6.54373	Cit.30497.1	C37_12396 /DEF=Section:11 Forward BEST NR:AAN40745.1 9e-26 S-adenosyl-L-methionine:salicylic acid methyltransferase [Antirrhinum majus] /REP_ORG=Citrus	CX308684	---	---
Cit.25471.1.S1_s_at	1.477	0.00019	0.003999	7.98655	6.6594	7.14637	5.49541	6.20625	5.65817	Cit.25471.1	C37_30619 /DEF=Section:10 Reversed BEST NR:AAK27688.1 3e-96 sulfate transporter 2 [Lycopersicon esculentum] /REP_ORG=Citrus	CX666746	---	---
Cit.22861.1.S1_at	1.473	0.00016	0.003606	6.06783	7.17836	7.29781	4.88029	5.7065	5.53689	Cit.22861.1	C37_33684 /DEF=Section:9 Reversed BEST NR:BAB86892.1 9e-35 syringolide-induced protein 1-3-1A [Glycine max] /REP_ORG=Citrus	CN189156	Csi.1309	est
Cit.17567.1.S1_s_at	1.472	0.00018	0.003822	7.03141	7.73437	7.43186	5.35845	6.15999	6.2625	Cit.17567.1	C37_10846 /DEF=Section:3 Forward ESTs:2 BEST NR:BAB11342.1 3e-30 unnamed protein product [Arabidopsis thaliana] ref|NP_198896.1| hypothetical protein [Arabidopsis thaliana] /REP_ORG=Citrus	CX301555	Csi.9427	est
Cit.6647.1.S1_s_at	1.469	1e-05	0.000494	7.11607	7.76766	7.85487	6.04542	6.25183	6.03397	Cit.6647.1	C37_08714 /DEF=Section:2 Forward ESTs:2 BEST NR:AAQ62421.1 4e-87 At5g43300 [Arabidopsis thaliana] ref|NP_199144.2| glycerophosphoryl diester phosphodiesterase family protein [Arabidopsis thaliana] /REP_ORG=Citrus	CX635918	---	---
Cit.6014.1.S1_at	1.462	0.00066	0.009099	5.97629	5.6772	6.5136	3.7082	5.03238	5.03977	Cit.6014.1	C37_07720 /DEF=Section:2 Forward ESTs:2 BEST NR:AAP37836.1 4e-98 At2g39450 [Arabidopsis thaliana] gb|AAM97114.1| unknown protein [Arabidopsis thaliana] gb|AAC27836.1| unknown protein [Arabidopsis thaliana] /REP_ORG=Citrus	CX663681	---	---
Cit.6633.1.S1_at	1.462	7e-05	0.002016	10.9243	11.0715	11.3992	9.14243	10.3898	9.47591	Cit.6633.1	C37_08687 /DEF=Section:2 Forward ESTs:2 BEST NR:BAC76894.1 1e-80 protein kinase [Raphanus sativus] /REP_ORG=Citrus	CX642964	---	---
Cit.34221.1.S1_at	1.46	0	1.3e-05	9.33722	9.19436	9.36368	7.858	7.98491	7.67361	Cit.34221.1	C37_26847 /DEF=Section:12 Forward BEST NR:AAM91200.1 2e-30 transporter-like protein [Arabidopsis thaliana] gb|AAM12978.1| transporter-like protein [Arabidopsis thaliana] /REP_ORG=Citrus	CX305408	---	---
Cit.6704.1.S1_at	1.456	0.00029	0.005284	7.89375	8.9802	7.97491	6.45655	7.2507	6.77429	Cit.6704.1	C37_08802 /DEF=Section:2 Forward ESTs:2 BEST NR:NP_974844.1 1e-105 tryptophan synthase, beta subunit, putative [Arabidopsis thaliana] /REP_ORG=Citrus	CX043276	---	---
Cit.30808.1.S1_s_at	1.455	0.00088	0.011179	6.72924	7.21371	6.36213	4.76888	5.28905	5.88318	Cit.30808.1	C37_18127 /DEF=Section:11 Forward BEST NR:AAQ08000.1 2e-59 dehydration responsive element binding protein [Gossypium hirsutum] gb|AAO43165.1| DRE binding protein 1 [Gossypium hirsutum] /REP_ORG=Citrus	CX296419	Csi.4135 /// Csi.5070	est
Cit.39183.1.S1_at	1.445	0	0.000228	8.86446	9.39974	9.15234	7.69374	7.65062	7.73767	Cit.39183.1	C37_45429 /DEF=Section:12 Forward BEST NR:BAB10596.1 2e-75 transporter-like protein [Arabidopsis thaliana] /REP_ORG=Citrus	DN959270	---	---
Cit.36654.1.S1_at	1.44	0.00014	0.003313	8.77299	8.72801	8.87053	6.6508	7.69941	7.69991	Cit.36654.1	C37_38073 /DEF=Section:12 Forward BEST NR:NP_849973.2 1e-62 copper chaperone (CCH)-related [Arabidopsis thaliana] /REP_ORG=Citrus	CX674502	---	---
Cit.9025.1.S1_x_at	1.436	4e-05	0.001514	10.36	10.2547	10.5103	8.24462	9.30526	9.26626	Cit.9025.1	C37_12315 /DEF=Section:2 Forward ESTs:8 BEST NR:AAM91389.1 2e-55 At1g03400/F21B7_31 [Arabidopsis thaliana] ref|NP_171839.1| 2-oxoglutarate-dependent dioxygenase, putative [Arabidopsis thaliana] /REP_ORG=Citrus	DN797275	---	---
Cit.2058.1.S1_s_at	1.435	0	0.00039	12.0597	11.6346	11.8653	10.0082	10.6075	10.6398	Cit.2058.1	C37_02596 /DEF=Section:2 Forward ESTs:3 BEST NR:NP_187012.2 2e-40 MATE efflux family protein [Arabidopsis thaliana] /REP_ORG=Citrus	CB291854	Csi.2614	est
Cit.19915.1.S1_at	1.433	2e-05	0.000981	6.71077	6.39611	6.86053	5.30151	5.26911	5.09654	Cit.19915.1	C37_29011 /DEF=Section:8 Forward BEST NR:NP_566144.2 4e-87 GHMP kinase family protein [Arabidopsis thaliana] gb|AAL15261.1| AT3g01640/F4P13_18 [Arabidopsis thaliana] gb|AAM98259.1| At3g01640/F4P13_18 /REP_ORG=Citrus	CK935595	Csi.509	est
Cit.33610.1.S1_at	1.431	6e-05	0.002011	9.08332	9.81032	9.44923	7.9705	8.39329	7.68734	Cit.33610.1	C37_25766 /DEF=Section:12 Forward BEST NR:BAB10328.1 9e-46 unnamed protein product [Arabidopsis thaliana] ref|NP_199715.1| disease resistance-responsive protein-related / dirigent protein-related [Ar /REP_ORG=Citrus	CX301461	---	---
Cit.17342.1.S1_at	1.43	0.00011	0.002841	9.26232	10.1402	9.82383	7.78386	8.82189	8.3299	Cit.17342.1	C37_07909 /DEF=Section:3 Forward ESTs:4 BEST NR:NP_196648.1 1e-55 chorismate mutase, cytosolic (CM2) [Arabidopsis thaliana] pir||T50796 chorismate mutase CM2 - Arabidopsis thaliana /REP_ORG=Citrus	CK936477	Csi.633	est
Cit.33343.1.S1_s_at	1.425	0	1.2e-05	9.17481	8.96786	9.26252	7.66603	7.83325	7.6299	Cit.33343.1	C37_25310 /DEF=Section:12 Forward BEST NR: /REP_ORG=Citrus	CX300429	---	---
Cit.7394.1.S1_at	1.424	9e-05	0.002534	6.81136	7.54337	7.94224	5.98222	5.81678	6.22655	Cit.7394.1	C37_10022 /DEF=Section:2 Forward ESTs:2 BEST NR:XP_479403.1 5e-40 unknown protein [Oryza sativa (japonica cultivar-group)] dbj|BAD31101.1| unknown protein [Oryza sativa (japonica cultivar-group)] dbj|BAC154 /REP_ORG=Citrus	CV710700	---	---
Cit.18086.1.S1_s_at	1.419	0.0033	0.027279	8.2181	9.22286	8.90213	6.37606	7.95912	7.75231	Cit.18086.1	C37_19727 /DEF=Section:3 Forward ESTs:3 BEST NR:O04681 1e-44 PATHOGENESIS-RELATED GENES TRANSCRIPTIONAL ACTIVATOR PTI5 pir||T07689 transcription factor Pti5 - tomato /REP_ORG=Citrus	CN187333	Csi.7444	est
Cit.18238.1.S1_at	1.419	0.00066	0.009134	9.64351	9.94507	10.5361	7.6928	9.26776	8.90668	Cit.18238.1	C37_21686 /DEF=Section:3 Forward ESTs:2 BEST NR: /REP_ORG=Citrus	CX298089	Csi.5392	est
Cit.23662.1.S1_s_at	1.418	0.00018	0.003885	7.6804	8.52392	7.86402	6.85433	6.53748	6.4227	Cit.23662.1	C37_38930 /DEF=Section:9 Reversed BEST NR:CAA82222.1 5e-95 pyruvate kinase; plastid isozyme [Nicotiana tabacum] sp|Q40545|KPYA_TOBAC Pyruvate kinase isozyme A, chloroplast precursor /REP_ORG=Citrus	CV705016	Csi.2931	est
Cit.15210.1.S1_at	1.414	2e-05	0.000894	9.58441	10.2282	9.95843	8.05567	8.83096	8.64294	Cit.15210.1	C37_20240 /DEF=Section:2 Forward ESTs:3 BEST NR:NP_177395.1 5e-43 expressed protein [Arabidopsis thaliana] ref|NP_974131.1| expressed protein [Arabidopsis thaliana] /REP_ORG=Citrus	CN191267	Csi.7754	est
Cit.29568.1.S1_s_at	1.413	0.0016	0.016812	7.27007	8.42634	7.57778	5.52722	6.91697	6.59193	Cit.29568.1	C37_04366 /DEF=Section:11 Forward BEST NR:AAM34773.1 7e-49 nam-like protein 10 [Petunia x hybrida] /REP_ORG=Citrus	CF419662	Csi.8323	full length
Cit.20596.1.S1_at	1.402	0.00072	0.009651	7.66577	6.44099	7.17942	5.69518	5.66293	5.72223	Cit.20596.1	C37_44771 /DEF=Section:8 Forward BEST NR: /REP_ORG=Citrus	CK702400	Csi.215	est
Cit.19571.1.S1_s_at	1.399	0.00076	0.010102	7.12573	8.74142	7.91871	6.12678	6.68188	6.77872	Cit.19571.1	C37_28354 /DEF=Section:8 Forward BEST NR:NP_176113.1 9e-59 disease resistance-responsive protein-related / dirigent protein-related [Arabidopsis thaliana] /REP_ORG=Citrus	CK935883	Csi.5487	est
Cit.22984.1.S1_x_at	1.395	0.00405	0.030826	6.06318	6.21451	6.2994	3.53193	5.22385	5.63767	Cit.22984.1	C37_34223 /DEF=Section:9 Reversed BEST NR:BAC23045.1 9e-22 monooxygenase [Solanum tuberosum] /REP_ORG=Citrus	CX045624	Csi.2107	est
Cit.25471.1.S1_at	1.393	2e-05	0.000981	8.02985	7.17156	7.62568	6.02506	6.46741	6.15601	Cit.25471.1	C37_30619 /DEF=Section:10 Reversed BEST NR:AAK27688.1 3e-96 sulfate transporter 2 [Lycopersicon esculentum] /REP_ORG=Citrus	CX666746	---	---
Cit.8763.1.S1_s_at	1.393	0.00017	0.003677	13.0852	13.6013	13.0132	11.9797	12.0437	11.497	Cit.8763.1	C37_11986 /DEF=Section:2 Forward ESTs:8 BEST NR:CAE53882.1 1e-143 aquaporin [Ricinus communis] /REP_ORG=Citrus	CV886986	Csi.6229	est
Cit.31073.1.S1_at	1.391	0.00152	0.016208	7.71203	9.23916	8.86163	6.54169	7.64133	7.45681	Cit.31073.1	C37_20521 /DEF=Section:11 Forward BEST NR:NP_198894.2 1e-114 lysine and histidine specific transporter, putative [Arabidopsis thaliana] /REP_ORG=Citrus	CX302659	---	---
Cit.21787.1.S1_at	1.39	1e-05	0.000684	9.42377	9.79042	9.42001	7.89479	8.297	8.27182	Cit.21787.1	C37_27184 /DEF=Section:9 Reversed BEST NR:AAT38764.1 5e-45 putative ATPase protein [Solanum demissum] /REP_ORG=Citrus	CX306895	---	---
Cit.16771.1.S1_x_at	1.389	0	0.000331	6.3049	5.84375	6.71881	4.82779	4.94258	4.93026	Cit.16771.1	C37_22841 /DEF=Section:2 Forward ESTs:2 BEST NR: /REP_ORG=Citrus	CX047859	Csi.898	est
Cit.36841.1.S1_s_at	1.386	0.00089	0.011199	8.47178	9.26926	9.55983	6.86978	8.30895	7.9649	Cit.36841.1	C37_40093 /DEF=Section:12 Forward BEST NR:NP_564143.1 1e-30 calcium-binding protein, putative [Arabidopsis thaliana] /REP_ORG=Citrus	CV710606	Csi.1344	est
Cit.15137.1.S1_at	1.38	0.00065	0.009025	7.29813	7.19546	8.12326	5.4554	6.57919	6.44099	Cit.15137.1	C37_20130 /DEF=Section:2 Forward ESTs:3 BEST NR:AAM19356.1 1e-70 embryo-abundant protein EMB [Pisum sativum] /REP_ORG=Citrus	CD575523	---	---
Cit.5793.1.S1_s_at	1.379	0.00191	0.018991	7.80547	9.02026	8.31457	6.3055	7.26485	7.43301	Cit.5793.1	C37_07403 /DEF=Section:2 Forward ESTs:2 BEST NR:AAS55470.1 2e-28 little protein 1 [Oryza sativa (japonica cultivar-group)] /REP_ORG=Citrus	CX076833	Csi.565	est
Cit.17371.1.S1_at	1.378	0	2.5e-05	7.21525	7.22604	7.04593	5.67064	5.83742	5.84389	Cit.17371.1	C37_08225 /DEF=Section:3 Forward ESTs:3 BEST NR:AAP37873.1 6e-28 At3g25590 [Arabidopsis thaliana] dbj|BAB03077.1| unnamed protein product [Arabidopsis thaliana] gb|AAO00828.1| Unknown protein [Arabidopsis /REP_ORG=Citrus	CV886254	Csi.11805	est
Cit.30163.1.S1_at	1.378	0.00025	0.004774	5.66913	5.76309	6.41408	4.07525	5.16319	4.47303	Cit.30163.1	C37_09655 /DEF=Section:11 Forward BEST NR:AAT41845.1 1e-10 At1g72240 [Arabidopsis thaliana] /REP_ORG=Citrus	CX296340	---	---
Cit.5773.1.S1_at	1.377	0	0.000108	9.55218	9.42878	9.46391	8.03581	8.3535	7.92473	Cit.5773.1	C37_07370 /DEF=Section:2 Forward ESTs:4 BEST NR:AAK84134.1 4e-11 nictaba [Nicotiana tabacum] /REP_ORG=Citrus	CK933208	Csi.3488	est
Cit.18629.1.S1_at	1.372	0	0.000175	8.71922	8.3408	8.61974	7.35359	7.22438	6.98543	Cit.18629.1	C37_25044 /DEF=Section:8 Forward BEST NR:NP_199935.2 8e-45 ubiquinol-cytochrome C chaperone family protein [Arabidopsis thaliana] /REP_ORG=Citrus	CX298134	Csi.5421	est
Cit.33248.1.S1_at	1.372	0.00019	0.003994	7.29107	7.63694	7.08896	5.36745	6.25632	6.27721	Cit.33248.1	C37_25153 /DEF=Section:12 Forward BEST NR:AAM51239.1 7e-82 unknown protein [Arabidopsis thaliana] gb|AAL49839.1| unknown protein [Arabidopsis thaliana] dbj|BAB11383.1| unnamed protein product [Arabid /REP_ORG=Citrus	CX298946	---	---
Cit.5964.1.S1_s_at	1.371	4e-05	0.001369	9.44861	10.111	10.0499	8.02005	9.04218	8.43531	Cit.5964.1	C37_07648 /DEF=Section:2 Forward ESTs:2 BEST NR:CAB80205.1 6e-53 amidase-like protein [Arabidopsis thaliana] emb|CAB45449.1| amidase-like protein [Arabidopsis thaliana] ref|NP_195214.1| amidase family prot /REP_ORG=Citrus	DT214480	---	---
Cit.4520.1.S1_at	1.37	0.00042	0.006795	6.07524	4.5403	5.07866	3.6922	3.87391	4.01703	Cit.4520.1	C37_05730 /DEF=Section:2 Forward ESTs:7 BEST NR:AAK27688.1 3e-89 sulfate transporter 2 [Lycopersicon esculentum] /REP_ORG=Citrus	CX667881	---	---
Cit.30085.1.S1_s_at	1.367	0.00016	0.003527	6.35463	7.43185	6.79128	5.15787	5.40771	5.91067	Cit.30085.1	C37_09301 /DEF=Section:11 Forward BEST NR:BAB43909.1 9e-65 phosphoenolpyruvate carboxykinase [Flaveria pringlei] /REP_ORG=Citrus	CX544240	---	---
Cit.31022.1.S1_at	1.364	0.00238	0.021994	7.02547	7.88192	7.83402	5.25322	6.68479	6.71205	Cit.31022.1	C37_20181 /DEF=Section:11 Forward BEST NR:NP_180763.1 2e-31 GCN5-related N-acetyltransferase (GNAT) family protein [Arabidopsis thaliana] /REP_ORG=Citrus	CF507556	---	---
Cit.6097.1.S1_s_at	1.361	0.00013	0.003178	8.27236	8.71333	8.93727	6.69086	7.8524	7.29616	Cit.6097.1	C37_07837 /DEF=Section:2 Forward ESTs:3 BEST NR:NP_192922.1 1e-107 phospholipase D gamma 1 / PLD gamma 1 (PLDGAMMA1) [Arabidopsis thaliana] /REP_ORG=Citrus	DN618180	Csi.17192 /// Csi.8334	est /// full length
Cit.12543.1.S1_at	1.357	2e-05	0.000913	6.04025	5.40571	6.2592	4.45291	4.59986	4.58174	Cit.12543.1	C37_16671 /DEF=Section:2 Forward ESTs:4 BEST NR:AAD55473.1 4e-69 Hypothetical protein [Arabidopsis thaliana] pir||C96833 hypothetical protein F18B13.24 [imported] - Arabidopsis thaliana /REP_ORG=Citrus	CX637083	---	---
Cit.12040.1.S1_s_at	1.354	0.01552	0.077381	8.15314	9.18449	8.28018	5.69248	7.76157	8.10042	Cit.12040.1	C37_16045 /DEF=Section:2 Forward ESTs:10 BEST NR:AAM20235.1 5e-59 putative metal-binding isoprenylated protein [Arabidopsis thaliana] gb|AAL49902.1| putative metal-binding isoprenylated protein [Arabidopsis /REP_ORG=Citrus	DN798766	---	---
Cit.15433.1.S1_at	1.35	3e-05	0.001317	8.55534	8.86786	8.82786	6.83627	7.76033	7.60499	Cit.15433.1	C37_20612 /DEF=Section:2 Forward ESTs:2 BEST NR:T09143 1e-74 alpha-glucosidase (EC 3.2.1.20) - spinach dbj|BAA19924.1| alpha-glucosidase precoursor [Spinacia oleracea] sp|O04893|AGLU_SPIOL Alpha-glucos /REP_ORG=Citrus	CX546576	---	---
Cit.10344.1.S1_at	1.348	0	8.5e-05	8.22343	8.21522	8.32086	6.59753	7.26788	6.84994	Cit.10344.1	C37_13925 /DEF=Section:2 Forward ESTs:14 BEST NR:T00044 1e-120 vacuolar sorting receptor protein homolog PV72 - cucurbit dbj|BAA25079.1| PV72 [Cucurbita cv. Kurokawa Amakuri] /REP_ORG=Citrus	CF420000	---	---
Cit.30646.1.S1_s_at	1.348	0.00126	0.014287	5.96171	7.57375	6.61269	4.99467	5.59192	5.51652	Cit.30646.1	C37_15645 /DEF=Section:11 Forward BEST NR:NP_198006.1 1e-101 hexose transporter, putative [Arabidopsis thaliana] pir||T01853 probable hexose transport protein F9D12.17 - Arabidopsis thaliana /REP_ORG=Citrus	CB292174	Csi.1855	est
Cit.21040.1.S1_at	1.347	1e-05	0.000584	7.6828	7.5289	7.9349	5.91191	6.71262	6.48038	Cit.21040.1	C37_46032 /DEF=Section:8 Forward BEST NR: /REP_ORG=Citrus	DN795755	---	---
Cit.20654.1.S1_at	1.341	3e-05	0.001166	7.79108	7.17801	7.46695	6.17636	6.26929	5.96843	Cit.20654.1	C37_44934 /DEF=Section:8 Forward BEST NR: /REP_ORG=Citrus	DN797055	---	---
Cit.30543.1.S1_s_at	1.337	0.00563	0.038464	9.60418	11.8446	10.5079	9.08476	9.45646	9.40465	Cit.30543.1	C37_13414 /DEF=Section:11 Forward BEST NR:BAB60678.1 3e-10 geranylgeranyl diphosphate synthase [Hevea brasiliensis] /REP_ORG=Citrus	CX045046	Csi.2734 /// Csi.592	est
Cit.26510.1.S1_at	1.336	2e-05	0.000879	9.96542	10.1494	9.99387	8.71111	8.57502	8.81599	Cit.26510.1	C37_33602 /DEF=Section:10 Reversed BEST NR:NP_181270.1 5e-99 expressed protein [Arabidopsis thaliana] pir||D84791 hypothetical protein At2g37330 [imported] - Arabidopsis thaliana /REP_ORG=Citrus	CN188587	---	---
Cit.19437.1.S1_x_at	1.322	1e-05	0.000584	7.76519	7.2914	7.04247	6.00204	6.2293	5.90319	Cit.19437.1	C37_28077 /DEF=Section:8 Forward BEST NR:AAK58599.1 1e-112 ethylene-induced esterase [Citrus sinensis] /REP_ORG=Citrus	CK933451	Csi.6562	full length
Cit.9807.1.S1_at	1.32	0	0.000259	7.199	7.02818	7.34243	5.93975	5.9705	5.69984	Cit.9807.1	C37_13275 /DEF=Section:2 Forward ESTs:42 BEST NR:XP_464199.1 6e-77 putative ribosomal protein S14 [Oryza sativa (japonica cultivar-group)] ref|XP_506724.1| PREDICTED OJ9003_G05.34 gene product [Oryza sativa /REP_ORG=Citrus	CX052646	Csi.3857	est
Cit.3450.1.S1_at	1.319	0.01035	0.058524	11.1581	10.9263	11.5053	8.7297	10.6756	10.2276	Cit.3450.1	C37_04365 /DEF=Section:2 Forward ESTs:7 BEST NR:CAC42087.1 8e-84 putative NAC domain protein [Solanum tuberosum] /REP_ORG=Citrus	DN617664	Csi.8323	full length
Cit.24969.1.S1_at	1.318	1e-05	0.000431	6.1123	5.95404	6.46468	4.69353	4.98885	4.89476	Cit.24969.1	C37_45462 /DEF=Section:9 Reversed BEST NR:CAA06339.1 1e-23 UDP-galactose 4-epimerase [Cyamopsis tetragonoloba] sp|O65781|GALE2_CYATE UDP-glucose 4-epimerase GEPI48 (Galactowaldenase) (UDP-galactose 4 /REP_ORG=Citrus	DN959445	---	---
Cit.9199.1.S1_at	1.317	0	0.00014	5.98142	6.24365	6.25128	4.83566	5.04413	4.64591	Cit.9199.1	C37_12525 /DEF=Section:2 Forward ESTs:2 BEST NR: /REP_ORG=Citrus	CX048599	Csi.17096	est
Cit.10661.1.S1_s_at	1.311	1e-05	0.000773	8.16959	8.47728	8.33454	6.48311	7.29854	7.26642	Cit.10661.1	C37_14330 /DEF=Section:2 Forward ESTs:23 BEST NR:BAB82419.1 0.0 acid invertase [Citrus unshiu] /REP_ORG=Citrus	CB291294	Csi.1678	full length
Cit.18517.1.S1_s_at	1.31	0.00027	0.00504	8.52216	8.52809	8.61559	6.60245	7.80411	7.32839	Cit.18517.1	C37_24428 /DEF=Section:8 Forward BEST NR:AAO27256.1 4e-39 putative NADH-dehydrogenase [Pisum sativum] /REP_ORG=Citrus	CX293755	---	---
Cit.30544.1.S1_s_at	1.308	0.00018	0.003895	9.28971	9.20708	9.60909	7.62557	8.25304	8.30418	Cit.30544.1	C37_13489 /DEF=Section:11 Forward BEST NR:AAM62421.1 7e-32 Drm3 [Pisum sativum] /REP_ORG=Citrus	CK934881	Csi.3807 /// Csi.7955	est
Cit.29610.1.S1_s_at	1.306	0.00695	0.044277	7.46191	9.41572	8.13625	7.04998	7.21461	6.8323	Cit.29610.1	C37_04915 /DEF=Section:11 Forward BEST NR:AAK91890.1 2e-70 putative amidase [Solanum demissum] /REP_ORG=Citrus	CK934430	Csi.10410	est
Cit.14326.1.S1_at	1.305	0.0002	0.004166	8.02827	8.564	8.92508	7.11094	7.46685	7.02384	Cit.14326.1	C37_18984 /DEF=Section:2 Forward ESTs:5 BEST NR:XP_476420.1 2e-42 putative cytoskeletal protein-like protein [Oryza sativa (japonica cultivar-group)] dbj|BAC79732.1| putative cytoskeletal protein-like prote /REP_ORG=Citrus	CX674239	Csi.5946	est
Cit.2121.1.S1_at	1.305	0.00382	0.029802	6.33109	4.84426	4.43539	3.66159	4.12768	3.90672	Cit.2121.1	C37_02673 /DEF=Section:2 Forward ESTs:2 BEST NR:BAB08539.1 3e-65 unnamed protein product [Arabidopsis thaliana] ref|NP_198883.1| PQ-loop repeat family protein / transmembrane family protein [Arabidopsis th /REP_ORG=Citrus	CV718593	Csi.4510	est
Cit.1930.1.S1_at	1.304	0.00027	0.005007	9.47677	9.6123	9.3807	7.55367	8.60965	8.3939	Cit.1930.1	C37_02435 /DEF=Section:2 Forward ESTs:5 BEST NR:CAA61158.1 1e-97 SIEP1L protein [Beta vulgaris subsp. vulgaris] pir||T14580 SIEP1L protein precursor - beet /REP_ORG=Citrus	CX642770	---	---
Cit.17567.1.S1_at	1.3	0.00024	0.004637	6.03733	6.47943	6.36011	5.01913	4.92617	5.03133	Cit.17567.1	C37_10846 /DEF=Section:3 Forward ESTs:2 BEST NR:BAB11342.1 3e-30 unnamed protein product [Arabidopsis thaliana] ref|NP_198896.1| hypothetical protein [Arabidopsis thaliana] /REP_ORG=Citrus	CX301555	Csi.9427	est
Cit.14768.1.S1_at	1.299	0.00016	0.00354	7.93783	8.17489	8.16171	6.34588	6.97838	7.05383	Cit.14768.1	C37_19595 /DEF=Section:2 Forward ESTs:4 BEST NR:AAP04037.1 2e-83 unknown protein [Arabidopsis thaliana] dbj|BAC43466.1| unknown protein [Arabidopsis thaliana] ref|NP_174376.1| molybdenum cofactor sulfurase /REP_ORG=Citrus	CN186048	Csi.976	est
Cit.5793.1.S1_at	1.298	0.00353	0.028435	6.12606	7.30468	6.48878	4.82497	5.55327	5.64647	Cit.5793.1	C37_07403 /DEF=Section:2 Forward ESTs:2 BEST NR:AAS55470.1 2e-28 little protein 1 [Oryza sativa (japonica cultivar-group)] /REP_ORG=Citrus	CX076833	Csi.565	est
Cit.25199.1.S1_at	1.297	0.00249	0.022645	6.33008	6.6831	7.14306	4.52303	5.72843	6.01443	Cit.25199.1	C37_29710 /DEF=Section:10 Reversed BEST NR:AAG48786.1 5e-22 unknown protein [Arabidopsis thaliana] ref|NP_563979.1| kelch repeat-containing F-box family protein [Arabidopsis thaliana] gb|AAL15368.1| A /REP_ORG=Citrus	DN622643	---	---
Cit.29252.1.S1_at	1.294	0.00778	0.047849	7.7447	7.72889	8.17957	5.23299	7.35754	7.17973	Cit.29252.1	C37_46431 /DEF=Section:10 Reversed BEST NR:AAM62411.1 6e-54 EDS1 [Nicotiana tabacum] /REP_ORG=Citrus	CF832256	Csi.11505	est
Cit.10278.1.S1_x_at	1.293	0.00053	0.007941	8.40507	9.07233	9.06942	6.92765	8.05381	7.68637	Cit.10278.1	C37_13844 /DEF=Section:2 Forward ESTs:6 BEST NR:CAB71135.1 1e-82 putative imbibition protein [Cicer arietinum] /REP_ORG=Citrus	CB290205	Csi.5550	est
Cit.18290.1.S1_at	1.289	1e-05	0.000744	9.86896	9.37252	9.85535	8.04776	8.52575	8.65533	Cit.18290.1	C37_22432 /DEF=Section:3 Forward ESTs:2 BEST NR:CAA74901.1 2e-04 gag-pro-pol polyprotein [Simian T-lymphotropic virus 2] ref|NP_056907.1| gag-pro-pol polyprotein [Simian T-lymphotropic virus 2] /REP_ORG=Citrus	DN795465	---	---
Cit.5651.1.S1_s_at	1.289	0.00011	0.002775	8.73309	9.19471	8.93949	6.97696	7.93322	8.09128	Cit.5651.1	C37_07217 /DEF=Section:2 Forward ESTs:3 BEST NR:CAC69070.1 6e-67 STP14 protein [Arabidopsis thaliana] gb|AAC34349.1| Putative monosaccharide transport protein [Arabidopsis thaliana] ref|NP_177845.1| sugar /REP_ORG=Citrus	CV707417	Csi.10669	est
Cit.20666.1.S1_at	1.288	0.00978	0.056252	7.20622	7.44659	7.5362	4.80916	7.14148	6.37581	Cit.20666.1	C37_44954 /DEF=Section:8 Forward BEST NR:AAS80149.1 6e-10 ACT11D09.3 [Cucumis melo] /REP_ORG=Citrus	DN797220	---	---
Cit.28009.1.S1_s_at	1.288	0.00842	0.050461	6.79504	7.2311	7.78907	4.76839	6.56264	6.61938	Cit.28009.1	C37_37613 /DEF=Section:10 Reversed BEST NR:NP_173510.1 1e-55 phosphate transporter family protein [Arabidopsis thaliana] /REP_ORG=Citrus	CX671808	---	---
Cit.35004.1.S1_s_at	1.287	0.04236	0.152951	12.2161	13.3132	12.4636	12.2795	12.2455	9.60553	Cit.35004.1	C37_27833 /DEF=Section:12 Forward BEST NR:AAG38522.1 1e-150 lectin-related protein precursor [Citrus x paradisi] /REP_ORG=Citrus	CK935085	Csi.10405 /// Csi.109	est
Cit.3520.1.S1_at	1.286	0.00173	0.017664	9.02523	9.42332	10.0181	7.33466	8.76207	8.51137	Cit.3520.1	C37_04447 /DEF=Section:2 Forward ESTs:4 BEST NR:NP_564143.1 1e-30 calcium-binding protein, putative [Arabidopsis thaliana] /REP_ORG=Citrus	CX046527	Csi.1344	est
Cit.17840.1.S1_s_at	1.285	0.00129	0.014466	7.50406	8.43755	8.04713	5.82199	7.23832	7.07309	Cit.17840.1	C37_14851 /DEF=Section:3 Forward ESTs:2 BEST NR:CAD40829.1 1e-14 OSJNBa0086B14.1 [Oryza sativa (japonica cultivar-group)] ref|XP_472659.1| OSJNBa0086B14.1 [Oryza sativa (japonica cultivar-group)] /REP_ORG=Citrus	DN797016	Csi.7628	est
Cit.2523.1.S1_s_at	1.285	0.00043	0.006874	10.2942	11.6817	10.8726	9.86543	9.82637	9.30121	Cit.2523.1	C37_03190 /DEF=Section:2 Forward ESTs:9 BEST NR:AAR13288.1 1e-118 Anx1 [Gossypium hirsutum] /REP_ORG=Citrus	CX675863	Csi.480	est
Cit.5769.1.S1_at	1.283	0.00278	0.024353	11.1753	11.8464	11.8665	9.4719	10.9615	10.6055	Cit.5769.1	C37_07366 /DEF=Section:2 Forward ESTs:4 BEST NR:AAK62346.1 3e-57 elicitor-inducible cytochrome P450 [Nicotiana tabacum] /REP_ORG=Citrus	CN189092	Csi.7710	est
Cit.12510.1.S1_at	1.282	2e-05	0.000914	8.93353	8.17003	8.75334	7.28999	7.49096	7.22975	Cit.12510.1	C37_16628 /DEF=Section:2 Forward ESTs:9 BEST NR:AAM13860.1 1e-104 unknown protein [Arabidopsis thaliana] /REP_ORG=Citrus	CF836336	Csi.5409	est
Cit.13397.1.S1_at	1.281	0.018	0.085323	8.30915	9.14784	8.98663	6.13529	8.46654	7.99893	Cit.13397.1	C37_17741 /DEF=Section:2 Forward ESTs:4 BEST NR:AAV50009.1 3e-75 anthranilate N-hydroxycinnamoyl/benzoyltransferase [Malus x domestica] /REP_ORG=Citrus	DT214583	Csi.3688	est
Cit.13701.1.S1_at	1.274	2e-05	0.00091	10.0974	10.4148	10.5129	8.5585	9.40308	9.24222	Cit.13701.1	C37_18131 /DEF=Section:2 Forward ESTs:5 BEST NR:AAK14411.1 1e-39 unknown protein [Oryza sativa] dbj|BAC78563.1| hypothetical protein [Oryza sativa (japonica cultivar-group)] /REP_ORG=Citrus	CX290810	---	---
Cit.4605.1.S1_at	1.274	8e-05	0.002376	7.72519	7.74497	8.12851	6.01401	7.04614	6.71644	Cit.4605.1	C37_05835 /DEF=Section:2 Forward ESTs:7 BEST NR: /REP_ORG=Citrus	CX050746	Csi.16722	est
Cit.17672.1.S1_at	1.272	0	0.000175	7.3164	7.09477	7.58388	6.17284	6.25821	5.74739	Cit.17672.1	C37_11881 /DEF=Section:3 Forward ESTs:5 BEST NR:AAF34800.1 1e-56 60S ribosomal protein L35 [Euphorbia esula] sp|Q9M5L0|RL35_EUPES 60S ribosomal protein L35 /REP_ORG=Citrus	CB611006	Csi.41	est
Cit.38920.1.S1_s_at	1.269	0.00181	0.018255	8.88743	10.4373	9.33926	8.55861	8.48811	7.81055	Cit.38920.1	C37_44974 /DEF=Section:12 Forward BEST NR:AAQ96342.1 2e-33 putative ethylene response factor ERF3b [Vitis aestivalis] /REP_ORG=Citrus	DN797395	Csi.4733	est
Cit.30648.1.S1_s_at	1.266	0.00356	0.028552	10.1817	10.5584	9.62382	8.10081	8.79582	9.67057	Cit.30648.1	C37_15713 /DEF=Section:11 Forward BEST NR:AAM96945.1 2e-53 small heat shock protein [Lycopersicon esculentum] gb|AAM96944.1| small heat shock protein [Lycopersicon esculentum] /REP_ORG=Citrus	CX298755	---	---
Cit.16303.1.S1_at	1.265	5e-05	0.00163	7.82572	8.28317	8.03005	6.40722	7.26705	6.67044	Cit.16303.1	C37_22106 /DEF=Section:2 Forward ESTs:2 BEST NR:BAA78047.1 7e-94 GGPP synthase [Daucus carota] /REP_ORG=Citrus	CX667086	---	---
Cit.24963.1.S1_s_at	1.258	3e-05	0.001146	8.99919	8.04868	8.71473	7.32581	7.31981	7.34196	Cit.24963.1	C37_45391 /DEF=Section:9 Reversed BEST NR:AAP04154.1 2e-31 unknown protein [Arabidopsis thaliana] emb|CAB80680.1| predicted protein of unknown function [Arabidopsis thaliana] ref|NP_192096.1| tolB pr /REP_ORG=Citrus	DN958997	Csi.5409	est
Cit.6165.1.S1_at	1.258	0.00016	0.003616	6.10143	6.08799	6.43088	4.27892	5.4369	5.13152	Cit.6165.1	C37_07942 /DEF=Section:2 Forward ESTs:2 BEST NR:BAC83974.1 3e-60 putative MATE efflux protein family protein [Oryza sativa (japonica cultivar-group)] /REP_ORG=Citrus	CF828901	---	---
Cit.34184.1.S1_s_at	1.257	0.00175	0.017819	4.45914	6.2031	4.78874	3.77874	3.92663	3.97502	Cit.34184.1	C37_26779 /DEF=Section:12 Forward BEST NR:CAB86629.1 1e-26 putative protein [Arabidopsis thaliana] pir||T48569 hypothetical protein T31B5.40 - Arabidopsis thaliana /REP_ORG=Citrus	CX305043	Csi.3518 /// Csi.7234	est
Cit.6633.1.S1_s_at	1.256	0.00026	0.004915	11.1866	11.8133	11.8589	9.83065	11.051	10.2087	Cit.6633.1	C37_08687 /DEF=Section:2 Forward ESTs:2 BEST NR:BAC76894.1 1e-80 protein kinase [Raphanus sativus] /REP_ORG=Citrus	CX642964	Csi.960	est
Cit.25547.1.S1_at	1.255	0	0.000218	7.32166	7.52973	7.56708	5.99927	6.53999	6.11376	Cit.25547.1	C37_30872 /DEF=Section:10 Reversed BEST NR:AAL12626.1 2e-60 leucine-rich repeat receptor-like kinase F21M12.36 [Arabidopsis thaliana] /REP_ORG=Citrus	CX669184	---	---
Cit.39117.1.S1_at	1.255	0.04037	0.148113	5.57394	7.52659	6.27202	4.17909	5.41242	6.01604	Cit.39117.1	C37_45342 /DEF=Section:12 Forward BEST NR:XP_482984.1 7e-32 putative flavonol synthase [Oryza sativa (japonica cultivar-group)] dbj|BAD10270.1| putative flavonol synthase [Oryza sativa (japonica culti /REP_ORG=Citrus	DN958751	---	---
Cit.5729.1.S1_at	1.255	0.00101	0.012194	7.6327	7.72252	7.84438	5.69484	6.75808	6.98181	Cit.5729.1	C37_07319 /DEF=Section:2 Forward ESTs:4 BEST NR:AAS48511.1 1e-26 cytokinin oxidase [Fagopyrum esculentum] /REP_ORG=Citrus	DN621618	Csi.738	est
Cit.17309.1.S1_at	1.254	0.0072	0.045434	4.79416	6.09816	5.5815	3.63433	4.59479	4.48151	Cit.17309.1	C37_07402 /DEF=Section:3 Forward ESTs:2 BEST NR:AAS55470.1 9e-28 little protein 1 [Oryza sativa (japonica cultivar-group)] /REP_ORG=Citrus	CK935863	Csi.565	est
Cit.24971.1.S1_at	1.253	0.00019	0.004019	8.15314	8.21971	8.73306	6.43327	7.52557	7.38826	Cit.24971.1	C37_45500 /DEF=Section:9 Reversed BEST NR:AAP53790.1 2e-37 putative polyprotein [Oryza sativa (japonica cultivar-group)] ref|NP_921503.1| putative polyprotein [Oryza sativa (japonica cultivar-group)] /REP_ORG=Citrus	DN959659	---	---
Cit.29940.1.S1_at	1.253	0	0.000288	7.56152	7.8026	7.78038	6.21338	6.67116	6.50001	Cit.29940.1	C37_08558 /DEF=Section:11 Forward BEST NR:XP_463364.1 2e-75 protein phosphatase 2C-like protein [Oryza sativa (japonica cultivar-group)] /REP_ORG=Citrus	DN798002	---	---
Cit.15887.1.S1_at	1.25	9e-05	0.002448	7.98066	8.57427	8.39614	6.4305	7.39498	7.37443	Cit.15887.1	C37_21345 /DEF=Section:2 Forward ESTs:2 BEST NR:AAM66106.1 1e-48 unknown [Arabidopsis thaliana] /REP_ORG=Citrus	CX669825	---	---
Cit.34356.1.S1_at	1.249	0.01072	0.059943	7.05895	6.28798	7.44507	4.51286	6.5515	5.98181	Cit.34356.1	C37_27058 /DEF=Section:12 Forward BEST NR: /REP_ORG=Citrus	CX306338	---	---
Cit.21705.1.S1_s_at	1.248	0.00428	0.032069	6.5164	6.92316	7.11627	4.49638	6.2141	6.10006	Cit.21705.1	C37_26741 /DEF=Section:9 Reversed BEST NR: /REP_ORG=Citrus	CX304780	Csi.17222	est
Cit.20827.1.S1_s_at	1.246	1e-05	0.000481	10.2269	10.8343	10.5548	9.29137	9.6355	8.95114	Cit.20827.1	C37_45253 /DEF=Section:8 Forward BEST NR:AAD29679.1 4e-18 CLC-Nt2 protein [Nicotiana tabacum] /REP_ORG=Citrus	DN958143	---	---
Cit.2981.1.S1_at	1.245	0.00254	0.022917	6.6914	7.03724	7.21703	5.06386	6.19067	5.95687	Cit.2981.1	C37_03766 /DEF=Section:2 Forward ESTs:14 BEST NR:AAL91149.1 6e-47 unknown protein [Arabidopsis thaliana] dbj|BAC42403.1| unknown protein [Arabidopsis thaliana] /REP_ORG=Citrus	CF837214	Csi.5063	est
Cit.16993.1.S1_s_at	1.243	0.0001	0.002715	7.84278	8.63447	8.02646	6.58331	7.22724	6.96383	Cit.16993.1	C37_01112 /DEF=Section:3 Forward ESTs:2 BEST NR:AAN41364.1 5e-25 unknown protein [Arabidopsis thaliana] gb|AAL85022.1| unknown protein [Arabidopsis thaliana] emb|CAB75758.1| putative protein [Arabidopsis t /REP_ORG=Citrus	CK935789	Csi.5388	est
Cit.10402.1.S1_s_at	1.239	1e-05	0.000421	10.4915	10.7652	10.5349	9.01931	9.78413	9.26969	Cit.10402.1	C37_14002 /DEF=Section:2 Forward ESTs:7 BEST NR:BAB08398.1 2e-78 anthranilate phosphoribosyltransferase, chloroplast precursor [Arabidopsis thaliana] gb|AAM13297.1| anthranilate phosphoribosyltransferase, /REP_ORG=Citrus	CV708798	Csi.1235	est
Cit.25902.1.S1_at	1.238	0.00078	0.010281	7.00316	8.53254	7.61624	6.33127	6.70576	6.40191	Cit.25902.1	C37_31940 /DEF=Section:10 Reversed BEST NR:NP_850479.1 6e-05 glutathione S-transferase 6 (GST6) [Arabidopsis thaliana] gb|AAG30125.2| glutathione S-transferase [Arabidopsis thaliana] pir||H84918 glutat /REP_ORG=Citrus	CB293267	---	---
Cit.28009.1.S1_at	1.238	0.01794	0.085141	6.15138	6.64344	7.25314	4.20121	6.08039	6.05293	Cit.28009.1	C37_37613 /DEF=Section:10 Reversed BEST NR:NP_173510.1 1e-55 phosphate transporter family protein [Arabidopsis thaliana] /REP_ORG=Citrus	CX671808	---	---
Cit.32646.1.S1_at	1.238	0	8.7e-05	9.64536	9.62711	9.67399	8.29302	8.6189	8.31945	Cit.32646.1	C37_24323 /DEF=Section:12 Forward BEST NR:AAF26118.1 8e-75 putative 26S proteosome regulatory subunit [Arabidopsis thaliana] ref|NP_186956.1| AAA-type ATPase family protein [Arabidopsis thaliana] /REP_ORG=Citrus	CX293015	---	---
Cit.18517.1.S1_at	1.236	0.00032	0.005631	12.0527	11.744	12.177	10.0829	11.3514	10.8314	Cit.18517.1	C37_24428 /DEF=Section:8 Forward BEST NR:AAO27256.1 4e-39 putative NADH-dehydrogenase [Pisum sativum] /REP_ORG=Citrus	CX293755	---	---
Cit.1873.1.S1_at	1.236	0	0.000124	9.45035	9.39114	9.64674	8.16596	8.45385	8.15948	Cit.1873.1	C37_02365 /DEF=Section:2 Forward ESTs:15 BEST NR:AAK25760.1 4e-58 ribosomal protein L33 [Castanea sativa] /REP_ORG=Citrus	CN183434	Csi.6315	est
Cit.18086.1.S1_at	1.235	0.00016	0.003628	9.09236	9.68592	9.69916	7.63598	8.77792	8.35829	Cit.18086.1	C37_19727 /DEF=Section:3 Forward ESTs:3 BEST NR:O04681 1e-44 PATHOGENESIS-RELATED GENES TRANSCRIPTIONAL ACTIVATOR PTI5 pir||T07689 transcription factor Pti5 - tomato /REP_ORG=Citrus	CN187333	Csi.7444	est
Cit.3709.1.S1_at	1.233	0	0.000111	8.63552	8.48258	8.6594	7.26859	7.50048	7.30962	Cit.3709.1	C37_04686 /DEF=Section:2 Forward ESTs:8 BEST NR:AAV48823.1 3e-84 cyclophilin 1; CyP1 [Codonopsis lanceolata] /REP_ORG=Citrus	CX670423	---	---
Cit.40163.1.S1_at	1.233	0.00649	0.042156	5.61944	7.0895	5.78861	4.36623	4.97301	5.45984	Cit.40163.1	C37_47040 /DEF=Section:12 Forward BEST NR:NP_193555.3 2e-24 purine permease family protein [Arabidopsis thaliana] /REP_ORG=Citrus	47040	---	---
Cit.3575.1.S1_s_at	1.232	9e-05	0.002506	11.059	11.1233	11.3355	9.31569	10.4094	10.0979	Cit.3575.1	C37_04510 /DEF=Section:2 Forward ESTs:4 BEST NR:BAA77218.1 4e-56 LON protease homologue [Lithospermum erythrorhizon] /REP_ORG=Citrus	CX043878	Csi.7677	est
Cit.31052.1.S1_at	1.231	0.00985	0.056545	7.92172	10.1561	8.57481	7.71689	7.37977	7.86284	Cit.31052.1	C37_20359 /DEF=Section:11 Forward BEST NR:AAP88362.1 6e-32 At5g02050 [Arabidopsis thaliana] emb|CAB82978.1| putative protein [Arabidopsis thaliana] ref|NP_195825.1| mitochondrial glycoprotein family /REP_ORG=Citrus	DN959261	---	---
Cit.3817.1.S1_x_at	1.23	0	0.000279	8.34979	7.86978	8.10868	6.64684	7.11854	6.87301	Cit.3817.1	C37_04838 /DEF=Section:2 Forward ESTs:6 BEST NR:NP_567673.1 1e-90 expressed protein [Arabidopsis thaliana] pir||T05123 hypothetical protein F7H19.100 - Arabidopsis thaliana /REP_ORG=Citrus	CB293915	Csi.842	est
Cit.9917.1.S1_x_at	1.23	0	5e-05	9.63812	9.26013	9.67051	8.27064	8.32717	8.28233	Cit.9917.1	C37_13404 /DEF=Section:2 Forward ESTs:4 BEST NR:O22518 3e-89 40S ribosomal protein SA (p40) gb|AAB82659.1| ribosome-associated protein p40 [Glycine max] pir||T05733 ribosome-associated protein p40 - so /REP_ORG=Citrus	CK932685	Csi.2582	est
Cit.30422.1.S1_x_at	1.226	0.00315	0.026508	6.96969	7.00052	6.12949	5.11302	5.65588	5.6521	Cit.30422.1	C37_11248 /DEF=Section:11 Forward BEST NR: /REP_ORG=Citrus	CK933537	Csi.1319	est
Cit.1134.1.S1_s_at	1.225	0.0003	0.005451	9.06976	9.75799	9.5064	7.74356	8.33238	8.58218	Cit.1134.1	C37_01436 /DEF=Section:2 Forward ESTs:6 BEST NR:BAB43909.1 1e-139 phosphoenolpyruvate carboxykinase [Flaveria pringlei] /REP_ORG=Citrus	CX544241	Csi.5808	est
Cit.10661.1.S1_at	1.224	4e-05	0.001434	8.09467	8.36822	8.19846	6.51608	7.19546	7.27806	Cit.10661.1	C37_14330 /DEF=Section:2 Forward ESTs:23 BEST NR:BAB82419.1 0.0 acid invertase [Citrus unshiu] /REP_ORG=Citrus	CB291294	Csi.1678	full length
Cit.23547.1.S1_at	1.224	0	0.000259	8.01974	7.85679	8.17219	6.55005	7.06754	6.76039	Cit.23547.1	C37_38529 /DEF=Section:9 Reversed BEST NR:BAA98081.1 1e-54 selenium-binding protein-like [Arabidopsis thaliana] ref|NP_200075.1| pentatricopeptide (PPR) repeat-containing protein [Arabidopsis thalian /REP_ORG=Citrus	DN620007	Csi.8112	est
Cit.2767.1.S1_at	1.222	0.00015	0.00349	7.83213	7.9783	8.50263	6.34464	7.4321	6.87176	Cit.2767.1	C37_03497 /DEF=Section:2 Forward ESTs:11 BEST NR:CAB43599.1 1e-120 phosphoribosyl pyrophosphate synthase [Spinacia oleracea] /REP_ORG=Citrus	CX046245	Csi.8850	est
Cit.10460.1.S1_at	1.22	9e-05	0.002593	7.4595	8.00784	7.78264	5.95648	6.86494	6.76757	Cit.10460.1	C37_14086 /DEF=Section:2 Forward ESTs:3 BEST NR:AAM98298.1 7e-49 At5g01750/T20L15_20 [Arabidopsis thaliana] emb|CAB82745.1| putative protein [Arabidopsis thaliana] ref|NP_850751.1| expressed protein [Arabi /REP_ORG=Citrus	CX674656	Csi.6285	est
Cit.8500.1.S1_s_at	1.219	6e-05	0.001828	7.48345	7.7605	7.07103	6.28034	6.24433	6.13475	Cit.8500.1	C37_11646 /DEF=Section:2 Forward ESTs:3 BEST NR: /REP_ORG=Citrus	CB292365	Csi.2135	est
Cit.13259.1.S1_at	1.218	0.00024	0.004603	8.38874	8.56554	8.46186	6.48814	7.63686	7.63784	Cit.13259.1	C37_17569 /DEF=Section:2 Forward ESTs:6 BEST NR:AAD21731.1 2e-37 unknown protein [Arabidopsis thaliana] ref|NP_181804.1| expressed protein [Arabidopsis thaliana] pir||H84857 hypothetical protein At2g42760 /REP_ORG=Citrus	CX674127	Csi.2651	est
Cit.2928.1.S1_s_at	1.217	0.00304	0.025869	5.20841	6.40902	5.46655	4.13219	4.61328	4.68765	Cit.2928.1	C37_03701 /DEF=Section:2 Forward ESTs:3 BEST NR:CAE03052.2 2e-77 OSJNBa0089K21.6 [Oryza sativa (japonica cultivar-group)] ref|XP_472826.1| OSJNBa0089K21.6 [Oryza sativa (japonica cultivar-group)] /REP_ORG=Citrus	CX306440	---	---
Cit.29673.1.S1_s_at	1.217	5e-05	0.001714	10.0056	9.93112	10.0731	8.45623	9.12052	8.78329	Cit.29673.1	C37_05905 /DEF=Section:11 Forward BEST NR: /REP_ORG=Citrus	CX307585	---	---
Cit.15012.1.S1_at	1.216	1e-05	0.000699	9.78313	10.5422	10.1373	8.96115	9.17204	8.68022	Cit.15012.1	C37_19940 /DEF=Section:2 Forward ESTs:3 BEST NR:AAD29679.1 9e-97 CLC-Nt2 protein [Nicotiana tabacum] /REP_ORG=Citrus	CV706096	---	---
Cit.15599.1.S1_s_at	1.216	0	5.4e-05	10.4772	10.5081	10.8306	9.27526	9.58646	9.30726	Cit.15599.1	C37_20877 /DEF=Section:2 Forward ESTs:3 BEST NR:AAN46835.1 8e-61 At1g71710/F14O23_9 [Arabidopsis thaliana] ref|NP_565023.1| inositol polyphosphate 5-phosphatase, putative [Arabidopsis thaliana] /REP_ORG=Citrus	CV708700	---	---
Cit.23352.1.S1_at	1.216	0.00056	0.008212	5.92409	5.58504	6.05044	3.85416	4.83732	5.21971	Cit.23352.1	C37_37558 /DEF=Section:9 Reversed BEST NR:AAC78596.1 8e-25 Hcr2-5D [Lycopersicon esculentum] pir||T30553 disease resistance protein Hcr2-5D - tomato /REP_ORG=Citrus	CX671538	Csi.5852	est
Cit.11086.1.S1_at	1.215	0.00086	0.011018	10.1077	10.5863	10.6393	8.40575	9.77786	9.50473	Cit.11086.1	C37_14850 /DEF=Section:2 Forward ESTs:8 BEST NR:CAD40829.1 1e-15 OSJNBa0086B14.1 [Oryza sativa (japonica cultivar-group)] ref|XP_472659.1| OSJNBa0086B14.1 [Oryza sativa (japonica cultivar-group)] /REP_ORG=Citrus	CV885006	Csi.7628	est
Cit.40158.1.S1_s_at	1.213	0.00017	0.003677	10.043	10.8931	9.95652	8.76282	9.203	9.28823	Cit.40158.1	C37_47032 /DEF=Section:12 Forward BEST NR:AAN28885.1 2e-88 At3g21670/MIL23_23 [Arabidopsis thaliana] dbj|BAB02362.1| nitrate transporter [Arabidopsis thaliana] gb|AAK50097.1| AT3g21670/MIL23_23 [Arab /REP_ORG=Citrus	DN957767	Csi.1242	est
Cit.12551.1.S1_at	1.212	0.00358	0.028607	6.65911	8.26265	7.06166	5.8022	6.02691	6.51852	Cit.12551.1	C37_16683 /DEF=Section:2 Forward ESTs:9 BEST NR:XP_475315.1 1e-69 putative histone H3 [Oryza sativa (japonica cultivar-group)] ref|XP_472456.1| OSJNBb0108J11.17 [Oryza sativa (japonica cultivar-group)] ref| /REP_ORG=Citrus	CF836726	Csi.3858	est
Cit.25637.1.S1_at	1.212	0	0.000132	9.64215	9.52441	9.24966	8.32177	8.40487	8.0535	Cit.25637.1	C37_31150 /DEF=Section:10 Reversed BEST NR:NP_566466.1 1e-87 chaperonin, putative [Arabidopsis thaliana] dbj|BAB02911.1| chaperonin; similar to GroEL protein [Arabidopsis thaliana] /REP_ORG=Citrus	CF828661	---	---
Cit.30531.1.S1_s_at	1.212	0.03315	0.129515	5.21702	7.96766	6.02052	4.70955	5.29543	5.56554	Cit.30531.1	C37_13039 /DEF=Section:11 Forward BEST NR:AAM67459.1 2e-84 putative pyruvate decarboxylase-1 Pdc1 [Arabidopsis thaliana] gb|AAL49793.1| putative pyruvate decarboxylase-1 Pdc1 [Arabidopsis thaliana] e /REP_ORG=Citrus	CX665394	Csi.3135	est
Cit.23463.1.S1_at	1.21	9e-05	0.002464	9.23662	9.82826	9.71554	7.99534	8.87861	8.27675	Cit.23463.1	C37_38059 /DEF=Section:9 Reversed BEST NR:CAC35167.1 2e-83 arbutin synthase [Rauvolfia serpentina] sp|Q9AR73|HQGT_RAUSE Hydroquinone glucosyltransferase (Arbutin synthase) /REP_ORG=Citrus	CX674382	Csi.5941	est
Cit.18008.1.S1_s_at	1.208	0.01533	0.076639	6.70089	7.23833	7.23776	4.82013	6.27234	6.46083	Cit.18008.1	C37_18165 /DEF=Section:3 Forward ESTs:2 BEST NR: /REP_ORG=Citrus	CB610837	Csi.7968	est
Cit.30158.1.S1_at	1.207	0.00087	0.011095	6.03132	7.30641	6.69495	4.9989	5.79322	5.62009	Cit.30158.1	C37_09626 /DEF=Section:11 Forward BEST NR:NP_172468.3 5e-49 leucine-rich repeat transmembrane protein kinase, putative [Arabidopsis thaliana] /REP_ORG=Citrus	CF419319	---	---
Cit.9782.1.S1_s_at	1.207	0.00023	0.004553	11.1852	11.1705	11.0174	9.85559	10.0963	9.79884	Cit.9782.1	C37_13247 /DEF=Section:2 Forward ESTs:9 BEST NR:CAA11417.1 1e-105 ATP sulfurylase [Brassica juncea] /REP_ORG=Citrus	CX673292	Csi.3909	est
Cit.13551.1.S1_s_at	1.206	0.04057	0.148522	6.92755	7.82688	7.76544	4.83307	7.18534	6.88357	Cit.13551.1	C37_17937 /DEF=Section:2 Forward ESTs:2 BEST NR:AAU06226.1 2e-73 benzoyl-CoA:benzyl alcohol/phenylethanol benzoyltransferase; BPBT [Petunia x hybrida] gb|AAT68601.1| benzoyl coenzyme A: benzyl alcohol benz /REP_ORG=Citrus	CV885844	Csi.8075	est
Cit.13351.1.S1_at	1.205	1e-05	0.000749	10.2602	10.7152	10.7751	9.30438	9.58948	9.24119	Cit.13351.1	C37_17684 /DEF=Section:2 Forward ESTs:7 BEST NR:AAL69511.1 8e-96 putative AMP-binding protein [Arabidopsis thaliana] /REP_ORG=Citrus	CK934313	Csi.4041	est
Cit.26449.1.S1_at	1.204	0.00102	0.012302	8.02369	7.19546	7.70327	6.16932	6.64515	6.49483	Cit.26449.1	C37_33417 /DEF=Section:10 Reversed BEST NR:AAL79042.1 1e-50 NIMA-related protein kinase [Populus x canescens] /REP_ORG=Citrus	CN186784	---	---
Cit.35616.1.S1_s_at	1.203	0.00639	0.041731	6.97666	8.90637	7.70259	6.11319	6.88495	6.97996	Cit.35616.1	C37_29057 /DEF=Section:12 Forward BEST NR:AAM65327.1 6e-75 putative amino acid transport protein [Arabidopsis thaliana] /REP_ORG=Citrus	CK935365	Csi.10466	est
Cit.32425.1.S1_at	1.199	0.00021	0.004254	7.39918	6.83452	7.00724	5.4868	6.1233	6.03397	Cit.32425.1	C37_24064 /DEF=Section:12 Forward BEST NR: /REP_ORG=Citrus	CX291269	---	---
Cit.29538.1.S1_s_at	1.195	0	0.00022	6.43107	6.24222	6.3027	5.18697	5.28702	4.91837	Cit.29538.1	C37_03884 /DEF=Section:11 Forward BEST NR:NP_196837.1 2e-44 AP2 domain-containing transcription factor family protein [Arabidopsis thaliana] /REP_ORG=Citrus	CF509751	Csi.7031	est
Cit.25203.1.S1_at	1.193	2e-05	0.00092	9.16524	9.91289	9.69534	8.10347	8.55968	8.53138	Cit.25203.1	C37_29716 /DEF=Section:10 Reversed BEST NR:BAC81420.1 2e-92 nitrate transporter [Prunus persica] /REP_ORG=Citrus	DN622714	---	---
Cit.29837.1.S1_at	1.191	2e-05	0.001056	9.4306	9.90097	10.2531	8.38288	8.97723	8.65053	Cit.29837.1	C37_07765 /DEF=Section:11 Forward BEST NR: /REP_ORG=Citrus	CK701667	---	---
Cit.7312.1.S1_at	1.191	0	0.000228	10.9233	11.061	11.3228	10.0143	9.97764	9.74206	Cit.7312.1	C37_09888 /DEF=Section:2 Forward ESTs:2 BEST NR:AAM91463.1 7e-24 At2g36630/F1O11.26 [Arabidopsis thaliana] gb|AAL77676.1| At2g36630/F1O11.26 [Arabidopsis thaliana] ref|NP_850267.1| expressed protein [Arabi /REP_ORG=Citrus	CX305382	---	---
Cit.18775.1.S1_at	1.19	0.00025	0.004761	7.26702	7.4345	7.81417	5.91395	6.62476	6.40636	Cit.18775.1	C37_25486 /DEF=Section:8 Forward BEST NR: /REP_ORG=Citrus	CX300954	---	---
Cit.39867.1.S1_s_at	1.19	0.0163	0.079855	4.63764	6.51947	4.21415	3.79671	4.14968	3.85343	Cit.39867.1	C37_46594 /DEF=Section:12 Forward BEST NR:NP_974845.1 1e-50 tryptophan synthase, beta subunit, putative [Arabidopsis thaliana] /REP_ORG=Citrus	CX043277	---	---
Cit.3042.1.S1_s_at	1.189	0.00302	0.025729	8.69661	9.74926	9.65792	7.382	8.60266	8.55305	Cit.3042.1	C37_03838 /DEF=Section:2 Forward ESTs:3 BEST NR:NP_683424.2 4e-30 expressed protein [Arabidopsis thaliana] /REP_ORG=Citrus	CK936469	Csi.4065	est
Cit.32445.1.S1_s_at	1.189	0.00012	0.002966	8.54964	9.47744	8.75331	7.50346	7.73564	7.97327	Cit.32445.1	C37_24086 /DEF=Section:12 Forward BEST NR:CAA72183.1 1e-61 annexin-like protein [Medicago sativa] /REP_ORG=Citrus	CX291401	Csi.1188 /// Csi.6579	est
Cit.17645.1.S1_x_at	1.188	0	0.000228	13.4679	13.5484	13.6825	12.0117	12.6785	12.4459	Cit.17645.1	C37_11592 /DEF=Section:3 Forward ESTs:30 BEST NR:AAF65767.1 2e-80 glutathione S-transferase [Euphorbia esula] /REP_ORG=Citrus	CF417587	Csi.3859	est
Cit.18651.1.S1_at	1.187	0.00239	0.022015	6.746	6.54491	7.16966	4.79807	6.25382	5.84717	Cit.18651.1	C37_25084 /DEF=Section:8 Forward BEST NR: /REP_ORG=Citrus	CX298385	---	---
Cit.20130.1.S1_s_at	1.187	0.00095	0.01172	7.85542	8.03824	6.98794	6.69521	6.68589	5.93807	Cit.20130.1	C37_31845 /DEF=Section:8 Forward BEST NR:AAF35186.1 2e-40 lipid transfer protein precursor [Gossypium hirsutum] /REP_ORG=Citrus	CB292522	Csi.4553	est
Cit.22352.1.S1_at	1.187	0.0003	0.00548	5.77053	6.43161	6.34251	4.38699	5.29677	5.30019	Cit.22352.1	C37_31377 /DEF=Section:9 Reversed BEST NR:CAD40829.1 1e-14 OSJNBa0086B14.1 [Oryza sativa (japonica cultivar-group)] ref|XP_472659.1| OSJNBa0086B14.1 [Oryza sativa (japonica cultivar-group)] /REP_ORG=Citrus	CF830974	---	---
Cit.6852.1.S1_at	1.187	0.0133	0.069513	7.45377	8.45549	7.96211	5.75879	7.09604	7.45681	Cit.6852.1	C37_09046 /DEF=Section:2 Forward ESTs:3 BEST NR:XP_482984.1 1e-44 putative flavonol synthase [Oryza sativa (japonica cultivar-group)] dbj|BAD10270.1| putative flavonol synthase [Oryza sativa (japonica culti /REP_ORG=Citrus	DN624919	---	---
Cit.34548.1.S1_at	1.186	0.01785	0.084923	7.87142	7.50714	8.14507	5.37281	7.19073	7.40331	Cit.34548.1	C37_27335 /DEF=Section:12 Forward BEST NR:BAD53580.1 5e-04 receptor-like protein kinase-like [Oryza sativa (japonica cultivar-group)] /REP_ORG=Citrus	CX307618	---	---
Cit.9702.1.S1_at	1.184	0.00063	0.008844	8.78429	8.58318	9.07633	6.91147	8.05186	7.92763	Cit.9702.1	C37_13157 /DEF=Section:2 Forward ESTs:24 BEST NR:CAI44933.1 3e-85 N-rich protein [Glycine max] /REP_ORG=Citrus	CB610613	Csi.6632	est
Cit.12821.1.S1_s_at	1.181	0.00012	0.003074	8.80582	8.76495	9.17195	7.90387	7.77843	7.51769	Cit.12821.1	C37_17036 /DEF=Section:2 Forward ESTs:2 BEST NR:BAB02129.1 1e-124 P-glycoprotein; multi-drug resistance related; ABC transporter-like protein [Arabidopsis thaliana] ref|NP_189528.1| multidrug resistance P-g /REP_ORG=Citrus	CV713347	Csi.8702	est
Cit.24190.1.S1_s_at	1.18	2e-05	0.000816	10.2014	10.796	10.5606	9.28501	9.48337	9.24924	Cit.24190.1	C37_40791 /DEF=Section:9 Reversed BEST NR:NP_197138.1 5e-78 AMP-binding protein, putative [Arabidopsis thaliana] dbj|BAB09601.1| AMP-binding protein [Arabidopsis thaliana] /REP_ORG=Citrus	CD575384	Csi.4041	est
Cit.5765.1.S1_at	1.18	1e-05	0.000759	10.8534	10.5671	10.8339	9.25019	9.95247	9.51163	Cit.5765.1	C37_07361 /DEF=Section:2 Forward ESTs:3 BEST NR:CAB78500.1 1e-105 SNF1 like protein kinase [Arabidopsis thaliana] emb|CAB46060.1| SNF1 like protein kinase [Arabidopsis thaliana] gb|AAG01367.1| CBL-interacti /REP_ORG=Citrus	CX639947	---	---
Cit.21206.1.S1_x_at	1.179	0.00032	0.005677	9.20896	8.85845	9.54909	7.55758	8.29931	8.22212	Cit.21206.1	C37_46293 /DEF=Section:8 Forward BEST NR: /REP_ORG=Citrus	DN135158	Csi.4645	est
Cit.21382.1.S1_s_at	1.179	3e-05	0.001256	8.68549	8.1908	8.33177	7.26974	7.4225	6.97865	Cit.21382.1	C37_46874 /DEF=Section:8 Forward BEST NR: /REP_ORG=Citrus	CF828661	---	---
Cit.13128.1.S1_s_at	1.177	0	0.00022	11.8687	11.8207	11.717	10.5398	10.9148	10.42	Cit.13128.1	C37_17386 /DEF=Section:2 Forward ESTs:4 BEST NR:BAB11205.1 4e-93 flavanone 3-hydroxylase-like protein [Arabidopsis thaliana] gb|AAM10017.1| flavanone 3-hydroxylase-like protein [Arabidopsis thaliana] ref|N /REP_ORG=Citrus	CX673829	Csi.9164	est
Cit.7599.1.S1_at	1.175	8e-05	0.002348	8.41766	7.81646	8.12203	6.93908	7.00422	6.88638	Cit.7599.1	C37_10342 /DEF=Section:2 Forward ESTs:2 BEST NR:NP_187646.2 1e-115 anion-transporting ATPase family protein [Arabidopsis thaliana] /REP_ORG=Citrus	CV707774	---	---
Cit.16250.1.S1_at	1.174	0.00017	0.003763	6.21257	6.56075	6.60443	5.8127	5.23967	4.80461	Cit.16250.1	C37_22030 /DEF=Section:2 Forward ESTs:2 BEST NR:CAB75464.1 5e-41 putative protein [Arabidopsis thaliana] pir||T49308 hypothetical protein T16L24.220 - Arabidopsis thaliana gb|AAS49119.1| At3g59670 [Arabido /REP_ORG=Citrus	CX045320	Csi.3183	est
Cit.23793.1.S1_s_at	1.174	1e-05	0.000664	12.9592	13.4319	13.4438	11.8512	12.4702	11.9913	Cit.23793.1	C37_39279 /DEF=Section:9 Reversed BEST NR:AAM91726.1 8e-34 putative sodium-dicarboxylate cotransporter protein [Arabidopsis thaliana] gb|AAL59967.1| putative sodium-dicarboxylate cotransporter protei /REP_ORG=Citrus	CV706649	Csi.4708 /// Csi.91	est /// full length
Cit.29937.1.S1_s_at	1.174	0.00122	0.01391	5.49415	6.90706	6.33065	5.3545	4.85658	4.99775	Cit.29937.1	C37_08531 /DEF=Section:11 Forward BEST NR:NP_850393.1 1e-41 sugar transporter family protein [Arabidopsis thaliana] gb|AAL36257.1| putative membrane transporter protein [Arabidopsis thaliana] /REP_ORG=Citrus	CK665283	Csi.1203	est
Cit.3694.1.S1_s_at	1.174	3e-05	0.001162	6.27267	6.30153	6.55703	5.19443	5.62533	4.79023	Cit.3694.1	C37_04662 /DEF=Section:2 Forward ESTs:5 BEST NR:AAL49783.1 2e-92 putative protein phosphatase 2C [Arabidopsis thaliana] gb|AAM14280.1| putative phosphatase 2C [Arabidopsis thaliana] pir||B86209 protein F22 /REP_ORG=Citrus	CX546150	---	---
Cit.10076.1.S1_s_at	1.172	0.00013	0.00315	10.6045	9.9628	10.1876	8.57092	9.29471	9.37228	Cit.10076.1	C37_13595 /DEF=Section:2 Forward ESTs:3 BEST NR:AAC24584.1 5e-85 sulfite reductase [Prunus armeniaca] /REP_ORG=Citrus	CV709816	Csi.7413	est
Cit.8664.1.S1_x_at	1.172	0	0.000154	9.449	9.678	9.81558	8.25682	8.75091	8.42015	Cit.8664.1	C37_11861 /DEF=Section:2 Forward ESTs:4 BEST NR:NP_174586.1 8e-27 MATE efflux family protein [Arabidopsis thaliana] /REP_ORG=Citrus	CX640870	---	---
Cit.2116.1.S1_s_at	1.17	0.00279	0.024402	5.511	6.62864	6.16719	4.60856	5.44648	4.74306	Cit.2116.1	C37_02668 /DEF=Section:2 Forward ESTs:4 BEST NR:AAM21199.1 3e-97 pathogenesis-related protein 5-1 [Helianthus annuus] /REP_ORG=Citrus	CF836158	Csi.1021	---
Cit.10380.1.S1_s_at	1.169	0.00034	0.005834	6.62259	6.91821	7.09241	5.39192	6.29914	5.43492	Cit.10380.1	C37_13972 /DEF=Section:2 Forward ESTs:8 BEST NR:AAM20068.1 1e-128 putative gamma glutamyl hydrolase [Arabidopsis thaliana] gb|AAL49804.1| putative gamma glutamyl hydrolase [Arabidopsis thaliana] ref|NP_5651 /REP_ORG=Citrus	CX638788	Csi.3031	est
Cit.8939.1.S1_s_at	1.169	1e-05	0.000576	6.98225	7.43523	7.04515	5.97015	6.00452	5.97999	Cit.8939.1	C37_12208 /DEF=Section:2 Forward ESTs:18 BEST NR:Q9MB73 1e-173 Limonoid UDP-glucosyltransferase (Limonoid glucosyltransferase) (Limonoid GTase) (LGTase) dbj|BAA93039.1| limonoid UDP-glucosyltransferase [ /REP_ORG=Citrus	CF829252	Csi.4203	est
Cit.8319.1.S1_at	1.165	0	0.00025	10.5733	10.3406	10.4032	9.3682	9.46225	8.9901	Cit.8319.1	C37_11418 /DEF=Section:2 Forward ESTs:30 BEST NR:AAD34682.1 1e-139 Similar to gb|AJ001706 NAD-dependent glyceraldehyde-3-phosphate dehydrogenase (GapCp1) from Pinus sylvestris and is a member of the PF|00044 /REP_ORG=Citrus	CN189308	Csi.2443	est
Cit.29252.1.S1_s_at	1.163	0.00487	0.035025	8.71636	9.49306	9.25916	6.96577	8.72373	8.28902	Cit.29252.1	C37_46431 /DEF=Section:10 Reversed BEST NR:AAM62411.1 6e-54 EDS1 [Nicotiana tabacum] /REP_ORG=Citrus	CF832256	Csi.11505	est
Cit.17228.1.S1_x_at	1.162	0.00239	0.022017	7.42577	7.16307	7.29079	5.80127	6.27191	6.32167	Cit.17228.1	C37_05738 /DEF=Section:3 Forward ESTs:2 BEST NR:AAB36652.1 1e-101 immediate-early salicylate-induced glucosyltransferase pir||T03745 glucosyltransferase IS10a (EC 2.4.1.-), salicylate-induced - common tobac /REP_ORG=Citrus	CV715877	Csi.2837	est
Cit.6097.1.S1_at	1.157	0.00017	0.003669	6.06555	6.72251	6.96118	5.00803	5.68122	5.59006	Cit.6097.1	C37_07837 /DEF=Section:2 Forward ESTs:3 BEST NR:NP_192922.1 1e-107 phospholipase D gamma 1 / PLD gamma 1 (PLDGAMMA1) [Arabidopsis thaliana] /REP_ORG=Citrus	DN618180	Csi.17192	est
Cit.8482.1.S1_x_at	1.155	0	0.000392	10.997	11.136	11.1641	9.60563	10.2873	9.93876	Cit.8482.1	C37_11616 /DEF=Section:2 Forward ESTs:2 BEST NR:AAF65767.1 6e-61 glutathione S-transferase [Euphorbia esula] /REP_ORG=Citrus	DN959059	---	---
Cit.7052.1.S1_at	1.154	0	9e-05	7.96527	8.19885	8.27036	6.75507	7.06602	7.15154	Cit.7052.1	C37_09424 /DEF=Section:2 Forward ESTs:2 BEST NR: /REP_ORG=Citrus	CX299529	---	---
Cit.29907.1.S1_at	1.153	0.03368	0.130929	6.71499	5.02661	4.83345	5.26656	4.26104	3.58979	Cit.29907.1	C37_08337 /DEF=Section:11 Forward BEST NR: /REP_ORG=Citrus	CK933113	Csi.5393	est
Cit.14241.1.S1_at	1.152	1e-05	0.000585	9.16089	9.56578	9.22407	7.97472	8.28519	8.23579	Cit.14241.1	C37_18853 /DEF=Section:2 Forward ESTs:5 BEST NR:AAM65782.1 4e-70 unknown [Arabidopsis thaliana] dbj|BAB08448.1| unnamed protein product [Arabidopsis thaliana] gb|AAM20411.1| putative protein [Arabidopsis t /REP_ORG=Citrus	CX295075	Csi.4588	est
Cit.5370.1.S1_s_at	1.147	0.00086	0.011003	7.14023	6.76868	6.84525	4.95587	6.13809	6.22021	Cit.5370.1	C37_06803 /DEF=Section:2 Forward ESTs:2 BEST NR:BAB08668.1 3e-36 ripening-related protein-like [Arabidopsis thaliana] ref|NP_199965.1| invertase/pectin methylesterase inhibitor family protein [Arabidopsis /REP_ORG=Citrus	CX642883	Csi.1702	est
Cit.10547.1.S1_s_at	1.146	0.00268	0.023747	7.56304	7.3767	6.99692	5.60305	6.99786	5.89759	Cit.10547.1	C37_14199 /DEF=Section:2 Forward ESTs:8 BEST NR:CAA09330.1 5e-82 gr1-protein [Arabidopsis thaliana] /REP_ORG=Citrus	CN186513	Csi.1109	est
Cit.30695.1.S1_s_at	1.146	0.00109	0.012869	6.71299	6.46284	6.18409	5.21003	5.15103	5.55982	Cit.30695.1	C37_16363 /DEF=Section:11 Forward BEST NR:AAM61362.1 1e-117 putative ethylene-forming enzyme [Arabidopsis thaliana] gb|AAO64923.1| At3g21420 [Arabidopsis thaliana] dbj|BAB03055.1| unnamed protein prod /REP_ORG=Citrus	BQ624773	Csi.6583	est
Cit.10101.1.S1_at	1.144	0	0.000178	6.98955	7.21186	7.26999	5.87628	6.18809	5.97453	Cit.10101.1	C37_13629 /DEF=Section:2 Forward ESTs:2 BEST NR:CAA87083.1 3e-58 acetohydroxyacid synthase [Gossypium hirsutum] /REP_ORG=Citrus	CX542911	---	---
Cit.12316.1.S1_s_at	1.144	6e-05	0.001921	10.6537	10.4538	10.6472	8.98621	9.66155	9.67567	Cit.12316.1	C37_16397 /DEF=Section:2 Forward ESTs:8 BEST NR:CAB44031.1 9e-35 lectin [Glycine max] /REP_ORG=Citrus	CF829549	Csi.92	est
Cit.10006.1.S1_at	1.143	0.00088	0.011199	8.80496	8.73461	9.08841	7.90595	7.9374	7.35653	Cit.10006.1	C37_13518 /DEF=Section:2 Forward ESTs:22 BEST NR:AAS19533.1 1e-132 omega-6 fatty acid desaturase [Cucurbita pepo] /REP_ORG=Citrus	CN189432	Csi.2134	est
Cit.9702.1.S1_x_at	1.141	0.00082	0.01069	8.98612	8.77016	9.30265	7.14478	8.38468	8.10529	Cit.9702.1	C37_13157 /DEF=Section:2 Forward ESTs:24 BEST NR:CAI44933.1 3e-85 N-rich protein [Glycine max] /REP_ORG=Citrus	CB610613	Csi.6632	est
Cit.25902.1.S1_x_at	1.14	0.0017	0.017518	5.87697	7.41405	6.51089	5.16029	5.74332	5.47777	Cit.25902.1	C37_31940 /DEF=Section:10 Reversed BEST NR:NP_850479.1 6e-05 glutathione S-transferase 6 (GST6) [Arabidopsis thaliana] gb|AAG30125.2| glutathione S-transferase [Arabidopsis thaliana] pir||H84918 glutat /REP_ORG=Citrus	CB293267	---	---
Cit.6015.1.S1_s_at	1.14	0.00689	0.044014	10.0841	10.4346	10.4583	8.18474	9.61316	9.75823	Cit.6015.1	C37_07721 /DEF=Section:2 Forward ESTs:2 BEST NR:NP_181477.1 2e-95 cation efflux family protein [Arabidopsis thaliana] pir||T00555 hypothetical protein At2g39450 [imported] - Arabidopsis thaliana /REP_ORG=Citrus	CF829111	---	---
Cit.29681.1.S1_at	1.139	0.00082	0.010642	6.40884	7.20865	6.40387	5.06201	5.76488	5.77671	Cit.29681.1	C37_06036 /DEF=Section:11 Forward BEST NR:AAF75554.1 2e-11 mature parasite-infected erythrocyte surface antigen [Plasmodium falciparum] /REP_ORG=Citrus	CX668400	---	---
Cit.34134.1.S1_s_at	1.137	0.0029	0.025057	7.25013	8.51178	7.66968	6.00788	6.94798	7.06436	Cit.34134.1	C37_26710 /DEF=Section:12 Forward BEST NR:Q42670 1e-46 1-acyl-sn-glycerol-3-phosphate acyltransferase (1-AGP acyltransferase) (1-AGPAT) (Lysophosphatidic acid acyltransferase) (LPAAT) /REP_ORG=Citrus	CX304637	Csi.1375	est
Cit.1287.1.S1_s_at	1.136	2e-05	0.001062	10.1206	11.0093	10.5536	9.29518	9.63166	9.34749	Cit.1287.1	C37_01622 /DEF=Section:2 Forward ESTs:12 BEST NR:AAU95618.1 1e-111 cytosolic acetoacetyl-coenzyme A thiolase [Nicotiana tabacum] /REP_ORG=Citrus	CX639222	Csi.4315	est
Cit.26662.1.S1_at	1.136	4e-05	0.001499	9.2467	9.62173	9.27123	7.93842	8.61117	8.18093	Cit.26662.1	C37_34101 /DEF=Section:10 Reversed BEST NR:BAB09714.1 2e-86 unnamed protein product [Arabidopsis thaliana] /REP_ORG=Citrus	CX043915	Csi.10848	est
Cit.26587.1.S1_at	1.132	0.00165	0.017095	7.92114	7.10151	6.8415	6.30756	6.20083	5.95847	Cit.26587.1	C37_33831 /DEF=Section:10 Reversed BEST NR:AAK96528.1 7e-34 AT5g39050/MXF12_60 [Arabidopsis thaliana] gb|AAN72280.1| At5g39050/MXF12_60 [Arabidopsis thaliana] /REP_ORG=Citrus	CN190414	Csi.10655	est
Cit.15994.1.S1_at	1.128	3e-05	0.001236	7.80502	7.62641	7.96423	6.5752	6.89778	6.53789	Cit.15994.1	C37_21562 /DEF=Section:2 Forward ESTs:2 BEST NR: /REP_ORG=Citrus	CX676380	Csi.6059	est
Cit.4233.1.S1_s_at	1.127	0.00023	0.004464	7.71833	7.77637	8.00576	6.15099	7.30099	6.66791	Cit.4233.1	C37_05367 /DEF=Section:2 Forward ESTs:2 BEST NR:AAG51871.1 3e-43 disease resistance protein, putative; 1096-4664 [Arabidopsis thaliana] ref|NP_177559.1| leucine-rich repeat family protein [Arabidopsis thal /REP_ORG=Citrus	CV706680	Csi.9013	est
Cit.6076.1.S1_s_at	1.127	0.01555	0.07744	11.2661	11.9792	11.6266	9.30212	11.0957	11.0932	Cit.6076.1	C37_07813 /DEF=Section:2 Forward ESTs:3 BEST NR:NP_173712.1 6e-50 heavy-metal-associated domain-containing protein / copper chaperone (CCH)-related [Arabidopsis thaliana] gb|AAL66889.1| unknown protein [Ara /REP_ORG=Citrus	DN620803	Csi.9269	est
Cit.6618.1.S1_at	1.127	0.00056	0.008157	7.23646	6.99444	7.21853	6.05272	6.47777	5.53911	Cit.6618.1	C37_08658 /DEF=Section:2 Forward ESTs:3 BEST NR:CAB79616.1 1e-07 putative DNA-binding protein [Arabidopsis thaliana] gb|AAM19910.1| AT4g28140/F26K10_20 [Arabidopsis thaliana] gb|AAL67114.1| AT4g28140/F26K1 /REP_ORG=Citrus	CX665765	---	---
Cit.2935.1.S1_at	1.126	0.00136	0.014963	7.7397	7.99649	8.2811	6.14495	7.40429	7.08865	Cit.2935.1	C37_03709 /DEF=Section:2 Forward ESTs:4 BEST NR:NP_974413.1 8e-57 high mobility group protein alpha (HMGalpha) / HMG protein alpha [Arabidopsis thaliana] /REP_ORG=Citrus	CX074230	Csi.10067	est
Cit.361.1.S1_at	1.126	0.00016	0.003625	7.22963	7.07487	6.95383	5.55877	6.06314	6.25862	Cit.361.1	C37_00450 /DEF=Section:2 Forward ESTs:3 BEST NR:AAM51296.1 3e-75 unknown protein [Arabidopsis thaliana] gb|AAL38703.1| unknown protein [Arabidopsis thaliana] pir||B96836 unknown protein T21F11.23 [imported /REP_ORG=Citrus	CV887161	Csi.4206	est
Cit.26425.1.S1_at	1.125	0	0.000169	5.89188	5.7687	6.01526	4.56663	4.85316	4.88183	Cit.26425.1	C37_33357 /DEF=Section:10 Reversed BEST NR:Q39644 3e-04 Late embryogenesis abundant protein Lea5 pir||S53501 late-embryogenesis protein lea5 - sweet orange /REP_ORG=Citrus	CN186211	Csi.3354	---
Cit.13998.1.S1_s_at	1.124	0.00013	0.003177	10.2775	10.2249	10.3085	8.9577	9.23846	9.24182	Cit.13998.1	C37_18534 /DEF=Section:2 Forward ESTs:4 BEST NR:BAC22314.1 1e-133 putative GMP synthetase [Oryza sativa (japonica cultivar-group)] /REP_ORG=Citrus	CX670641	---	---
Cit.6653.1.S1_at	1.124	0.00461	0.033755	7.10943	6.97476	6.88259	5.00531	6.20229	6.38766	Cit.6653.1	C37_08722 /DEF=Section:2 Forward ESTs:3 BEST NR:AAT44950.1 8e-52 putative AP2/EREBP transcription factor [Arabidopsis thaliana] pir||F96548 probable DNA-binding protein RAV1 [imported] - Arabidopsis thalia /REP_ORG=Citrus	CX074317	Csi.17285	est
Cit.34261.1.S1_s_at	1.123	0	0.00029	10.4247	11.0227	10.7863	9.44236	9.7843	9.6384	Cit.34261.1	C37_26904 /DEF=Section:12 Forward BEST NR:NP_174585.1 1e-66 MATE efflux family protein [Arabidopsis thaliana] /REP_ORG=Citrus	CX305658	Csi.7708	est
Cit.5936.1.S1_at	1.121	0.00259	0.02322	7.70775	8.36054	8.17576	6.07582	7.23405	7.5715	Cit.5936.1	C37_07604 /DEF=Section:2 Forward ESTs:4 BEST NR:NP_194776.1 1e-100 cinnamoyl-CoA reductase-related [Arabidopsis thaliana] pir||D85356 cinnamoyl-CoA reductase-like protein [imported] - Arabidopsis /REP_ORG=Citrus	CN189470	Csi.1356	est
Cit.81.1.S1_at	1.119	0.00577	0.039125	10.5134	10.6582	9.84066	8.73332	10.0376	8.88542	Cit.81.1	C37_00069 /DEF=Section:2 Forward ESTs:68 BEST NR:AAG38518.1 1e-129 miraculin-like protein 2 [Citrus x paradisi] /REP_ORG=Citrus	CX045518	Csi.6770	est
Cit.28874.1.S1_at	1.116	0.00016	0.003625	7.07402	7.02548	7.23523	5.77149	6.2592	5.95495	Cit.28874.1	C37_41470 /DEF=Section:10 Reversed BEST NR:AAN28746.1 4e-44 At4g36690/C7A10_610 [Arabidopsis thaliana] gb|AAK97728.1| C7A10_610/C7A10_610 [Arabidopsis thaliana] /REP_ORG=Citrus	CX544657	---	---
Cit.34156.1.S1_at	1.116	0.00258	0.023165	7.73189	7.77727	7.77064	6.69072	6.5351	6.70489	Cit.34156.1	C37_26743 /DEF=Section:12 Forward BEST NR:AAO64854.1 1e-73 At1g64600 [Arabidopsis thaliana] dbj|BAC43631.1| unknown protein [Arabidopsis thaliana] ref|NP_176641.2| expressed protein [Arabidopsis thal /REP_ORG=Citrus	CX304790	---	---
Cit.6216.1.S1_at	1.115	4e-05	0.001356	8.88119	8.57129	8.72509	7.40404	7.96654	7.46112	Cit.6216.1	C37_08020 /DEF=Section:2 Forward ESTs:2 BEST NR:BAB08344.1 5e-78 unnamed protein product [Arabidopsis thaliana] ref|NP_197637.1| expressed protein [Arabidopsis thaliana] /REP_ORG=Citrus	CX544212	---	---
Cit.3874.1.S1_s_at	1.113	0.00037	0.006256	9.71822	10.3317	10.038	8.84919	9.38808	8.51036	Cit.3874.1	C37_04917 /DEF=Section:2 Forward ESTs:4 BEST NR:CAB80205.1 1e-92 amidase-like protein [Arabidopsis thaliana] emb|CAB45449.1| amidase-like protein [Arabidopsis thaliana] ref|NP_195214.1| amidase family prot /REP_ORG=Citrus	CV884891	Csi.10410	est
Cit.11181.1.S1_s_at	1.111	0.00223	0.021011	8.3866	9.30373	8.70633	7.07324	8.1416	7.84949	Cit.11181.1	C37_14967 /DEF=Section:2 Forward ESTs:8 BEST NR:AAG48784.1 2e-25 unknown protein [Arabidopsis thaliana] gb|AAM10195.1| unknown protein [Arabidopsis thaliana] gb|AAL87391.1| At1g19180/T29M8_5 [Arabidopsis t /REP_ORG=Citrus	CN187107	Csi.6205	est
Cit.5100.1.S1_s_at	1.109	0.00239	0.022017	6.85557	6.45256	6.83457	4.65876	6.27014	5.88678	Cit.5100.1	C37_06463 /DEF=Section:2 Forward ESTs:5 BEST NR:AAL85061.1 1e-103 putative glucosyl transferase [Arabidopsis thaliana] gb|AAK76671.1| putative glucosyl transferase [Arabidopsis thaliana] gb|AAD20154.1| puta /REP_ORG=Citrus	CV713358	Csi.2881	est
Cit.29812.1.S1_at	1.106	0.00389	0.030103	6.86271	8.08792	7.17183	6.03388	6.31132	6.4605	Cit.29812.1	C37_07524 /DEF=Section:11 Forward BEST NR:BAB09714.1 2e-90 unnamed protein product [Arabidopsis thaliana] /REP_ORG=Citrus	CN183503	Csi.10848	est
Cit.30058.1.S1_at	1.105	3e-05	0.001135	6.79972	7.16918	7.4434	5.84854	6.13124	6.11649	Cit.30058.1	C37_09201 /DEF=Section:11 Forward BEST NR: /REP_ORG=Citrus	CB322104	---	---
Cit.4667.1.S1_at	1.105	9e-05	0.002426	6.92485	6.32395	6.88118	5.19513	5.84429	5.77588	Cit.4667.1	C37_05919 /DEF=Section:2 Forward ESTs:5 BEST NR:CAA68190.1 2e-26 male sterility protein 2 [Brassica napus] pir||T08096 male sterility protein 2 - rape /REP_ORG=Citrus	CF828218	---	---
Cit.8609.1.S1_x_at	1.105	0.02226	0.098966	13.4005	13.4419	13.4082	12.9832	13.1025	10.8508	Cit.8609.1	C37_11790 /DEF=Section:2 Forward ESTs:57 BEST NR:AAG38522.1 1e-152 lectin-related protein precursor [Citrus x paradisi] /REP_ORG=Citrus	CF837952	Csi.10405	est
Cit.6523.1.S1_at	1.104	5e-05	0.001666	8.94762	9.70192	9.11952	8.09924	8.09828	8.2602	Cit.6523.1	C37_08513 /DEF=Section:2 Forward ESTs:3 BEST NR:NP_565729.1 2e-62 expressed protein [Arabidopsis thaliana] gb|AAM15277.1| expressed protein [Arabidopsis thaliana] gb|AAM15381.1| expressed protein [Arabidops /REP_ORG=Citrus	CN191826	Csi.4248	est
Cit.17645.1.S1_s_at	1.102	0.0001	0.002677	12.2916	13.2356	12.7955	11.414	11.8422	11.7601	Cit.17645.1	C37_11592 /DEF=Section:3 Forward ESTs:30 BEST NR:AAF65767.1 2e-80 glutathione S-transferase [Euphorbia esula] /REP_ORG=Citrus	CF417587	Csi.3859	est
Cit.18694.1.S1_x_at	1.101	6e-05	0.001799	6.6415	6.12525	6.44099	5.00551	5.60052	5.29748	Cit.18694.1	C37_25204 /DEF=Section:8 Forward BEST NR: /REP_ORG=Citrus	CX299376	---	---
Cit.22490.1.S1_s_at	1.101	5e-05	0.00168	8.37979	8.56332	8.74095	7.32752	7.91269	7.14135	Cit.22490.1	C37_31915 /DEF=Section:9 Reversed BEST NR:AAC36697.1 2e-51 protein phosphatase-2C; PP2C [Mesembryanthemum crystallinum] /REP_ORG=Citrus	CB293143	Csi.1900	est
Cit.25526.1.S1_s_at	1.101	0.00336	0.027551	7.68274	8.22994	7.86077	6.01656	7.15893	7.29346	Cit.25526.1	C37_30803 /DEF=Section:10 Reversed BEST NR:BAD61160.1 5e-56 cytochrome P450-like [Oryza sativa (japonica cultivar-group)] dbj|BAD61188.1| cytochrome P450-like [Oryza sativa (japonica cultivar-group)] /REP_ORG=Citrus	CX668623	---	---
Cit.34261.1.S1_at	1.101	5e-05	0.001722	7.82649	8.68032	8.23746	7.12131	7.34803	6.97226	Cit.34261.1	C37_26904 /DEF=Section:12 Forward BEST NR:NP_174585.1 1e-66 MATE efflux family protein [Arabidopsis thaliana] /REP_ORG=Citrus	CX305658	---	---
Cit.8231.1.S1_s_at	1.101	0.00041	0.00667	10.2683	11.06	10.5248	8.98958	9.7748	9.78526	Cit.8231.1	C37_11303 /DEF=Section:2 Forward ESTs:7 BEST NR:NP_178298.2 1e-100 purple acid phosphatase, putative [Arabidopsis thaliana] gb|AAL38875.1| putative purple acid phosphatase [Arabidopsis thaliana] /REP_ORG=Citrus	CF835866	Csi.4272	est
Cit.1891.1.S1_at	1.1	0.00018	0.003885	6.06391	5.1187	5.33354	4.10217	4.57037	4.54269	Cit.1891.1	C37_02386 /DEF=Section:2 Forward ESTs:20 BEST NR:NP_567871.1 4e-94 ChaC-like family protein [Arabidopsis thaliana] gb|AAP21219.1| At4g31290 [Arabidopsis thaliana] /REP_ORG=Citrus	CX297083	---	---
Cit.32159.1.S1_at	1.099	0.00021	0.004213	7.31298	8.00876	7.881	6.99643	6.53243	6.37787	Cit.32159.1	C37_23759 /DEF=Section:12 Forward BEST NR:XP_465288.1 7e-11 myb family transcription factor-like [Oryza sativa (japonica cultivar-group)] ref|XP_506792.1| PREDICTED P0476C12.20 gene product [Oryza sat /REP_ORG=Citrus	CX288931	Csi.757	est
Cit.20463.1.S1_at	1.098	0.00038	0.006332	6.19391	6.40732	6.92452	5.00562	5.9084	5.31811	Cit.20463.1	C37_42596 /DEF=Section:8 Forward BEST NR:NP_172584.1 3e-32 secretory carrier membrane protein (SCAMP) family protein [Arabidopsis thaliana] /REP_ORG=Citrus	CX642098	---	---
Cit.6860.1.S1_at	1.097	0.01568	0.077913	7.61594	7.64333	7.72698	5.38398	6.97838	7.33242	Cit.6860.1	C37_09056 /DEF=Section:2 Forward ESTs:2 BEST NR:AAR00628.1 4e-64 putative MATE family protein [Oryza sativa (japonica cultivar-group)] ref|XP_462962.1| putative MATE family protein [Oryza sativa (japonica /REP_ORG=Citrus	CK935587	Csi.1492	est
Cit.22589.1.S1_s_at	1.096	0.00619	0.04085	11.1666	12.0826	10.659	9.47113	10.5308	10.6169	Cit.22589.1	C37_32394 /DEF=Section:9 Reversed BEST NR:AAN76363.1 3e-50 type I proteinase inhibitor-like protein [Citrus x paradisi] /REP_ORG=Citrus	CF835421	Csi.3869 /// Csi.7793	est
Cit.6524.1.S1_at	1.096	0.00013	0.003178	9.02166	9.59978	9.3283	7.66054	8.48595	8.51485	Cit.6524.1	C37_08515 /DEF=Section:2 Forward ESTs:3 BEST NR:Q42870 3e-67 1-acyl-sn-glycerol-3-phosphate acyltransferase (1-AGP acyltransferase) (1-AGPAT) (Lysophosphatidic acid /REP_ORG=Citrus	CN191951	Csi.1375	est
Cit.5100.1.S1_at	1.095	0.00423	0.03176	7.31115	7.18255	7.34606	5.15837	6.92222	6.47362	Cit.5100.1	C37_06463 /DEF=Section:2 Forward ESTs:5 BEST NR:AAL85061.1 1e-103 putative glucosyl transferase [Arabidopsis thaliana] gb|AAK76671.1| putative glucosyl transferase [Arabidopsis thaliana] gb|AAD20154.1| puta /REP_ORG=Citrus	CV713358	Csi.2881	est
Cit.16098.1.S1_at	1.093	0.00291	0.025132	7.13615	5.96965	7.39508	5.63429	5.61007	5.97892	Cit.16098.1	C37_21767 /DEF=Section:2 Forward ESTs:2 BEST NR:AAB53156.1 2e-70 extensin pir||T06782 extensin - soybean /REP_ORG=Citrus	CX638719	---	---
Cit.4657.1.S1_at	1.092	0.00068	0.009289	8.39885	8.70408	8.68107	6.97468	7.80096	7.73175	Cit.4657.1	C37_05906 /DEF=Section:2 Forward ESTs:3 BEST NR:NP_566493.1 3e-77 nodulin MtN3 family protein [Arabidopsis thaliana] dbj|BAB02642.1| MtN3-like protein [Arabidopsis thaliana] gb|AAL06889.1| AT3g14770/T21E2_2 /REP_ORG=Citrus	CD574358	---	---
Cit.24982.1.S1_at	1.09	0.00754	0.046844	6.21014	5.7681	6.42462	4.5474	5.94413	4.64121	Cit.24982.1	C37_46000 /DEF=Section:9 Reversed BEST NR:AAL68849.1 1e-18 putative protein T30F21.6 [Sorghum bicolor] /REP_ORG=Citrus	DN794971	---	---
Cit.35774.1.S1_at	1.09	0.0061	0.040444	5.7662	6.59421	6.80617	4.44009	6.02048	5.43593	Cit.35774.1	C37_29326 /DEF=Section:12 Forward BEST NR:BAB09989.1 2e-09 unnamed protein product [Arabidopsis thaliana] /REP_ORG=Citrus	CB322100	Csi.10949	est
Cit.14364.1.S1_s_at	1.089	0.00024	0.004614	7.48056	8.23235	7.79971	6.6605	7.11738	6.46899	Cit.14364.1	C37_19031 /DEF=Section:2 Forward ESTs:4 BEST NR:CAB77025.1 9e-79 putative Rho GDP dissociation inhibitor [Nicotiana tabacum] /REP_ORG=Citrus	CF833496	Csi.5336	est
Cit.23245.1.S1_at	1.088	0.00049	0.007459	7.59838	7.97758	8.05238	6.71262	7.11996	6.53076	Cit.23245.1	C37_36925 /DEF=Section:9 Reversed BEST NR:AAF29773.1 1e-13 glutathione S-transferase [Gossypium hirsutum] /REP_ORG=Citrus	CX675467	Csi.2398	est
Cit.18055.1.S1_s_at	1.087	0.00194	0.019172	9.58444	9.54716	10.0169	7.79544	9.31666	8.77637	Cit.18055.1	C37_19048 /DEF=Section:3 Forward ESTs:2 BEST NR:AAR01633.1 9e-05 putative leucine-rich repeat receptor kinase [Oryza sativa (japonica cultivar-group)] ref|XP_469589.1| putative leucine-rich repeat receptor /REP_ORG=Citrus	DN796942	---	---
Cit.15230.1.S1_at	1.085	0.00011	0.002866	7.04747	6.48188	6.76328	5.51629	5.80157	5.7205	Cit.15230.1	C37_20274 /DEF=Section:2 Forward ESTs:3 BEST NR: /REP_ORG=Citrus	CK936447	Csi.1985	est
Cit.32450.1.S1_at	1.085	0.00013	0.003209	9.00118	9.5623	9.28189	7.89473	8.20085	8.49428	Cit.32450.1	C37_24091 /DEF=Section:12 Forward BEST NR: .019 /REP_ORG=Citrus	CX291414	Csi.3044	est
Cit.12609.1.S1_at	1.083	0.00112	0.013165	7.29243	6.53935	7.04284	6.22198	5.9723	5.43252	Cit.12609.1	C37_16754 /DEF=Section:2 Forward ESTs:9 BEST NR:NP_563664.1 2e-37 expressed protein [Arabidopsis thaliana] pir||C86158 hypothetical protein F22D16.19 - Arabidopsis thaliana /REP_ORG=Citrus	CF832790	Csi.2399	est
Cit.9388.1.S1_x_at	1.083	0.00132	0.014663	7.04011	5.9845	6.50664	4.92879	5.61678	5.73637	Cit.9388.1	C37_12752 /DEF=Section:2 Forward ESTs:2 BEST NR:AAU14999.2 2e-25 MtN19-like protein [Pisum sativum] /REP_ORG=Citrus	CX544575	---	---
Cit.2768.1.S1_s_at	1.082	0.00012	0.003031	9.91355	10.6369	10.5813	8.92062	9.68085	9.28479	Cit.2768.1	C37_03498 /DEF=Section:2 Forward ESTs:4 BEST NR:CAB43599.1 4e-48 phosphoribosyl pyrophosphate synthase [Spinacia oleracea] /REP_ORG=Citrus	CX641536	Csi.8850	est
Cit.2990.1.S1_x_at	1.082	0.01919	0.089264	7.02034	6.00542	5.50951	5.21011	5.15394	4.92579	Cit.2990.1	C37_03776 /DEF=Section:2 Forward ESTs:4 BEST NR: /REP_ORG=Citrus	CX640767	---	---
Cit.29048.1.S1_x_at	1.081	0	0.000319	8.93521	9.28455	9.29021	7.87886	8.27552	8.11363	Cit.29048.1	C37_42316 /DEF=Section:10 Reversed BEST NR: /REP_ORG=Citrus	CX639048	---	---
Cit.19736.1.S1_at	1.079	0	7.8e-05	8.75548	8.59028	8.59689	7.70326	7.55453	7.44847	Cit.19736.1	C37_28634 /DEF=Section:8 Forward BEST NR:NP_564723.1 2e-38 expressed protein [Arabidopsis thaliana] ref|NP_974042.1| expressed protein [Arabidopsis thaliana] /REP_ORG=Citrus	CK937856	Csi.16434	est
Cit.38512.1.S1_at	1.079	0.00171	0.017541	9.90081	9.76017	10.1823	8.29112	9.31876	8.99521	Cit.38512.1	C37_44449 /DEF=Section:12 Forward BEST NR:AAL87159.1 2e-08 putative uridine kinase [Oryza sativa (japonica cultivar-group)] /REP_ORG=Citrus	CF509240	Csi.11438	est
Cit.3693.1.S1_at	1.076	0	0.000207	6.93945	7.03052	7.19205	5.8709	6.2714	5.79136	Cit.3693.1	C37_04660 /DEF=Section:2 Forward ESTs:3 BEST NR:CAC10358.1 9e-58 protein phosphatase 2C [Nicotiana tabacum] emb|CAC84141.2| protein phosphatase 2C [Nicotiana tabacum] /REP_ORG=Citrus	DN797794	---	---
Cit.1719.1.S1_s_at	1.075	0	3e-05	11.9944	12.1002	12.0918	11.1159	11.0219	10.8225	Cit.1719.1	C37_02172 /DEF=Section:2 Forward ESTs:6 BEST NR: .011 /REP_ORG=Citrus	CX044472	Csi.3823	est
Cit.18696.1.S1_at	1.075	0.00045	0.007158	10.7115	10.861	11.1062	9.69599	10.0734	9.68355	Cit.18696.1	C37_25207 /DEF=Section:8 Forward BEST NR: /REP_ORG=Citrus	CX299406	Csi.3974	est
Cit.4526.1.S1_s_at	1.075	0.00555	0.038148	4.40769	6.18577	5.01555	4.06339	4.14675	4.17529	Cit.4526.1	C37_05739 /DEF=Section:2 Forward ESTs:2 BEST NR:AAK28303.1 1e-74 phenylpropanoid:glucosyltransferase 1 [Nicotiana tabacum] /REP_ORG=Citrus	DN618124	Csi.2837	est
Cit.356.1.S1_s_at	1.074	0.00022	0.004428	8.53222	9.21213	8.86693	7.40062	7.83094	8.15871	Cit.356.1	C37_00443 /DEF=Section:2 Forward ESTs:12 BEST NR:AAP33009.1 5e-61 thioredoxin H [Citrus x paradisi] /REP_ORG=Citrus	CN188168	Csi.1279 /// Csi.6535	est
Cit.9700.1.S1_x_at	1.074	0.00148	0.015877	10.0834	10.006	10.5273	8.38227	9.53306	9.4784	Cit.9700.1	C37_13154 /DEF=Section:2 Forward ESTs:32 BEST NR:CAI44933.1 6e-87 N-rich protein [Glycine max] /REP_ORG=Citrus	CK939930	Csi.6632	est
Cit.18463.1.S1_at	1.073	0.00059	0.008511	6.57638	7.11845	7.19902	5.97711	6.3601	5.33896	Cit.18463.1	C37_24084 /DEF=Section:8 Forward BEST NR: /REP_ORG=Citrus	CX291388	Csi.3031	est
Cit.6308.1.S1_at	1.072	0.00533	0.037138	7.4087	7.31908	7.38662	5.471	6.83432	6.59251	Cit.6308.1	C37_08173 /DEF=Section:2 Forward ESTs:3 BEST NR:AAG16758.1 1e-68 putative glutathione S-transferase T3 [Lycopersicon esculentum] /REP_ORG=Citrus	DN622254	---	---
Cit.15630.1.S1_at	1.07	0.02671	0.11169	8.23989	8.92287	8.30262	6.01501	8.22383	8.01779	Cit.15630.1	C37_20925 /DEF=Section:2 Forward ESTs:3 BEST NR:AAM65800.1 4e-42 glutaredoxin-like protein [Arabidopsis thaliana] /REP_ORG=Citrus	CX640129	---	---
Cit.13667.1.S1_s_at	1.068	0.0213	0.095737	5.9809	6.44922	6.71946	4.47799	5.62805	5.84051	Cit.13667.1	C37_18083 /DEF=Section:2 Forward ESTs:5 BEST NR:AAO12870.1 1e-15 wound induced protein-like [Vitis vinifera] /REP_ORG=Citrus	CN187977	Csi.17705 /// Csi.4193	est
Cit.13945.1.S1_at	1.066	2e-05	0.000903	9.47682	8.9268	9.27595	7.92114	8.34319	8.21687	Cit.13945.1	C37_18462 /DEF=Section:2 Forward ESTs:4 BEST NR:CAA39034.1 2e-84 heat stress transcription factor [Lycopersicon peruvianum] pir||S12361 heat shock transcription factor HSF24 - Peruvian tomato sp|P22335|HSF /REP_ORG=Citrus	BQ624770	Csi.3784	est
Cit.3595.1.S1_s_at	1.066	1e-05	0.000474	10.6008	11.1556	10.675	9.84995	9.61919	9.76494	Cit.3595.1	C37_04539 /DEF=Section:2 Forward ESTs:6 BEST NR:AAK25759.1 3e-93 ribosomal protein L18a [Castanea sativa] sp|Q9ATF5|RL18A_CASSA 60S ribosomal protein L18a /REP_ORG=Citrus	CX073155	Csi.6775	est
Cit.11138.1.S1_s_at	1.064	0	0.000319	11.1478	11.3428	10.8776	9.89537	10.2921	9.99014	Cit.11138.1	C37_14915 /DEF=Section:2 Forward ESTs:6 BEST NR:NP_568173.2 1e-126 expressed protein [Arabidopsis thaliana] dbj|BAB09804.1| unnamed protein product [Arabidopsis thaliana] /REP_ORG=Citrus	CX069697	Csi.7448	est
Cit.17228.1.S1_at	1.063	0.01102	0.06107	6.63632	5.75235	6.33602	4.7464	5.39375	5.39686	Cit.17228.1	C37_05738 /DEF=Section:3 Forward ESTs:2 BEST NR:AAB36652.1 1e-101 immediate-early salicylate-induced glucosyltransferase pir||T03745 glucosyltransferase IS10a (EC 2.4.1.-), salicylate-induced - common tobac /REP_ORG=Citrus	CV715877	Csi.2837	est
Cit.10346.1.S1_at	1.062	0.00216	0.020596	7.83056	9.31791	8.26473	7.28942	7.44691	7.49075	Cit.10346.1	C37_13930 /DEF=Section:2 Forward ESTs:3 BEST NR:CAA69222.1 1e-121 Spot 3 protein [Arabidopsis thaliana] pir||T47542 Spot 3 protein and vacuolar sorting receptor homolog - Arabidopsis thaliana /REP_ORG=Citrus	CX544189	---	---
Cit.12163.1.S1_s_at	1.061	0.00098	0.011978	9.72915	10.0296	10.0235	8.21418	9.29397	9.09166	Cit.12163.1	C37_16197 /DEF=Section:2 Forward ESTs:3 BEST NR:NP_193524.2 8e-75 zinc-binding family protein [Arabidopsis thaliana] /REP_ORG=Citrus	CX675950	Csi.1060	est
Cit.26196.1.S1_at	1.061	0.00036	0.00613	7.41223	7.89943	7.35157	6.11026	6.8277	6.54285	Cit.26196.1	C37_32775 /DEF=Section:10 Reversed BEST NR:AAC02664.1 3e-53 polyprotein [Arabidopsis thaliana] /REP_ORG=Citrus	CN182543	---	---
Cit.31470.1.S1_at	1.06	0.01195	0.064559	7.53213	9.61774	8.26342	7.41366	7.41839	7.40109	Cit.31470.1	C37_22510 /DEF=Section:11 Forward BEST NR:NP_567449.1 9e-92 acid phosphatase survival protein SurE, putative [Arabidopsis thaliana] /REP_ORG=Citrus	CK934463	Csi.10412	est
Cit.10576.1.S1_at	1.058	2e-05	0.00095	9.2126	9.04862	9.39829	8.3368	8.27638	7.87093	Cit.10576.1	C37_14233 /DEF=Section:2 Forward ESTs:5 BEST NR:P40590 5e-58 60S ribosomal protein L34 pir||S60476 ribosomal protein L34, cytosolic - garden pea gb|AAA86953.1| ribosomal protein L34 homolog /REP_ORG=Citrus	CN182830	Csi.4200	est
Cit.21310.1.S1_s_at	1.058	0.0454	0.160096	9.30261	9.77954	9.6046	7.06607	9.43839	9.00897	Cit.21310.1	C37_46585 /DEF=Section:8 Forward BEST NR: /REP_ORG=Citrus	CN189430	Csi.1320	est
Cit.27318.1.S1_s_at	1.058	0.00351	0.028291	8.48269	9.09594	8.83153	6.88943	8.2022	8.14314	Cit.27318.1	C37_35726 /DEF=Section:10 Reversed BEST NR:AAD21731.1 1e-33 unknown protein [Arabidopsis thaliana] ref|NP_181804.1| expressed protein [Arabidopsis thaliana] pir||H84857 hypothetical protein At2g42760 /REP_ORG=Citrus	CX070513	Csi.2651	est
Cit.24426.1.S1_s_at	1.056	0.00335	0.027537	7.50442	8.20896	7.14394	6.60832	6.31722	6.76489	Cit.24426.1	C37_41444 /DEF=Section:9 Reversed BEST NR:CAD30864.1 2e-49 putative phosphatase [Lycopersicon esculentum] /REP_ORG=Citrus	CX544543	Csi.8245	est
Cit.20715.1.S1_at	1.053	0	0.000279	10.5803	10.3196	10.656	9.5961	9.54233	9.25868	Cit.20715.1	C37_45046 /DEF=Section:8 Forward BEST NR: /REP_ORG=Citrus	DN797854	---	---
Cit.33173.1.S1_at	1.053	0.00092	0.011434	6.44566	7.32859	6.68712	5.41904	6.09879	5.78584	Cit.33173.1	C37_25022 /DEF=Section:12 Forward BEST NR:AAM20218.1 1e-110 putative fatty acid elongase 3-ketoacyl-CoA synthase 1 [Arabidopsis thaliana] gb|AAL66982.1| putative fatty acid elongase 3-ketoacyl-CoA syn /REP_ORG=Citrus	CX297964	---	---
Cit.5313.1.S1_s_at	1.053	0	0.000332	10.8055	10.8788	10.9615	9.74921	10.0273	9.71104	Cit.5313.1	C37_06727 /DEF=Section:2 Forward ESTs:2 BEST NR:XP_470409.1 7e-38 putative aspartate kinase [Oryza sativa (japonica cultivar-group)] gb|AAO20063.1| putative aspartate kinase [Oryza sativa (japonica cultivar /REP_ORG=Citrus	CX645080	---	---
Cit.13397.1.S1_s_at	1.052	0.01519	0.076152	7.13364	7.86273	7.8057	5.53757	7.25391	6.856	Cit.13397.1	C37_17741 /DEF=Section:2 Forward ESTs:4 BEST NR:AAV50009.1 3e-75 anthranilate N-hydroxycinnamoyl/benzoyltransferase [Malus x domestica] /REP_ORG=Citrus	DT214583	Csi.3688	est
Cit.9924.1.S1_s_at	1.052	3e-05	0.001195	12.5868	13.2056	13.0045	11.579	12.2261	11.8367	Cit.9924.1	C37_13415 /DEF=Section:2 Forward ESTs:17 BEST NR:BAB60678.1 1e-125 geranylgeranyl diphosphate synthase [Hevea brasiliensis] /REP_ORG=Citrus	CF836347	Csi.2734 /// Csi.592	est
Cit.26663.1.S1_s_at	1.049	0.00368	0.029074	10.9166	11.7386	10.7611	10.2237	10.1996	9.84507	Cit.26663.1	C37_34102 /DEF=Section:10 Reversed BEST NR:BAB11159.1 2e-67 steroid sulfotransferase-like protein [Arabidopsis thaliana] /REP_ORG=Citrus	CX043919	Csi.7629	est
Cit.10345.1.S1_s_at	1.046	0	0.000318	10.0788	10.5094	10.4345	9.07528	9.55919	9.25092	Cit.10345.1	C37_13927 /DEF=Section:2 Forward ESTs:2 BEST NR:T00044 9e-62 vacuolar sorting receptor protein homolog PV72 - cucurbit dbj|BAA25079.1| PV72 [Cucurbita cv. Kurokawa Amakuri] /REP_ORG=Citrus	DN620487	Csi.3032	est
Cit.26449.1.S1_s_at	1.046	0.00397	0.030472	8.19699	7.62154	8.04434	6.73663	6.97838	7.00955	Cit.26449.1	C37_33417 /DEF=Section:10 Reversed BEST NR:AAL79042.1 1e-50 NIMA-related protein kinase [Populus x canescens] /REP_ORG=Citrus	CN186784	---	---
Cit.29591.1.S1_at	1.045	0	0.000245	10.0858	10.1624	10.2737	8.90077	9.3191	9.16575	Cit.29591.1	C37_04682 /DEF=Section:11 Forward BEST NR: /REP_ORG=Citrus	CX290830	Csi.806	est
Cit.13385.1.S1_at	1.044	2e-05	0.001009	10.4017	10.882	10.4258	9.16816	9.84777	9.56273	Cit.13385.1	C37_17725 /DEF=Section:2 Forward ESTs:8 BEST NR:NP_683316.1 1e-59 auxin efflux carrier family protein [Arabidopsis thaliana] /REP_ORG=Citrus	CN188625	Csi.1490	est
Cit.6043.1.S1_at	1.044	6e-05	0.001905	8.39054	8.32384	8.14288	6.85992	7.66656	7.19763	Cit.6043.1	C37_07766 /DEF=Section:2 Forward ESTs:4 BEST NR:BAA21017.1 9e-46 DNA-binding protein [Daucus carota] /REP_ORG=Citrus	CX295835	---	---
Cit.17208.1.S1_at	1.043	1e-05	0.000799	8.76006	9.39805	9.14538	8.01078	8.12567	8.03754	Cit.17208.1	C37_05342 /DEF=Section:3 Forward ESTs:4 BEST NR:P17859 1e-114 Alpha-amylase precursor (1,4-alpha-D-glucan glucanohydrolase) pir||S10514 alpha-amylase (EC 3.2.1.1) precursor - black gram /REP_ORG=Citrus	DN958063	---	---
Cit.6136.1.S1_at	1.042	0.00014	0.003257	6.64009	6.66157	6.28116	5.39354	5.36927	5.69496	Cit.6136.1	C37_07897 /DEF=Section:2 Forward ESTs:4 BEST NR:AAR21295.1 8e-04 bacterial spot disease resistance protein 4 [Lycopersicon esculentum] /REP_ORG=Citrus	CX645178	---	---
Cit.33963.1.S1_at	1.041	7e-05	0.002129	9.12567	9.36422	9.44166	7.73771	8.54811	8.52318	Cit.33963.1	C37_26457 /DEF=Section:12 Forward BEST NR:AAF27035.1 2e-53 unknown protein [Arabidopsis thaliana] gb|AAN38675.1| At3g05290/T12H1_26 [Arabidopsis thaliana] gb|AAK82553.1| AT3g05290/T12H1_26 [Arabidops /REP_ORG=Citrus	CX303067	---	---
Cit.12691.1.S1_s_at	1.04	0.00126	0.014226	11.1003	11.2383	11.1421	9.36611	10.494	10.4993	Cit.12691.1	C37_16867 /DEF=Section:2 Forward ESTs:9 BEST NR:AAN12979.1 1e-120 putative auxin-responsive protein [Arabidopsis thaliana] gb|AAD23040.2| putative auxin-responsive protein [Arabidopsis thaliana] ref|NP_8504 /REP_ORG=Citrus	CX673069	Csi.9144	est
Cit.18190.1.S1_at	1.039	3e-05	0.001352	8.03373	8.77476	8.59315	7.14836	7.64525	7.49104	Cit.18190.1	C37_21133 /DEF=Section:3 Forward ESTs:2 BEST NR:T51137 8e-39 ionotropic glutamate receptor homolog GLR4 [imported] - Arabidopsis thaliana /REP_ORG=Citrus	CX289131	---	---
Cit.2133.1.S1_at	1.038	8e-05	0.002398	7.25855	7.89984	7.51108	6.61298	6.41269	6.53122	Cit.2133.1	C37_02685 /DEF=Section:2 Forward ESTs:2 BEST NR:T16995 1e-107 probable cinnamyl-alcohol dehydrogenase (EC 1.1.1.195) - apple tree gb|AAC06319.1| putative cinnamyl alcohol dehydrogenase [Malus x domestic /REP_ORG=Citrus	CN188487	Csi.1046	est
Cit.9700.1.S1_at	1.038	0.0048	0.034722	9.79225	9.72176	10.2204	8.05226	9.45372	9.11459	Cit.9700.1	C37_13154 /DEF=Section:2 Forward ESTs:32 BEST NR:CAI44933.1 6e-87 N-rich protein [Glycine max] /REP_ORG=Citrus	CK939930	Csi.6632	est
Cit.9764.1.S1_at	1.036	1e-05	0.000726	7.82307	7.35833	7.6299	6.47729	6.55143	6.67561	Cit.9764.1	C37_13224 /DEF=Section:2 Forward ESTs:2 BEST NR:AAD24857.1 6e-20 phosphoglycerate mutase [Solanum tuberosum] /REP_ORG=Citrus	DN624619	---	---
Cit.17714.1.S1_at	1.035	0.00046	0.007161	6.91295	6.81959	7.22119	5.43845	6.31108	6.09862	Cit.17714.1	C37_12616 /DEF=Section:3 Forward ESTs:4 BEST NR:AAG21984.1 5e-12 LYTB-like protein precursor [Adonis palaestina] /REP_ORG=Citrus	CF828804	---	---
Cit.28421.1.S1_s_at	1.034	0.00028	0.005121	6.37118	6.93272	7.03779	5.40298	6.05849	5.77914	Cit.28421.1	C37_39349 /DEF=Section:10 Reversed BEST NR:AAK16188.1 4e-67 putative cyclic nucleotide and calmodulin-regulated ion channel protein [Oryza sativa (japonica cultivar-group)] ref|XP_469837.1| putative c /REP_ORG=Citrus	CV706950	---	---
Cit.11048.1.S1_s_at	1.033	0.00572	0.038821	10.4502	10.1282	10.2263	8.39357	9.57485	9.73657	Cit.11048.1	C37_14800 /DEF=Section:2 Forward ESTs:11 BEST NR:BAD87635.1 2e-24 unknown protein [Oryza sativa (japonica cultivar-group)] dbj|BAD88359.1| unknown protein [Oryza sativa (japonica cultivar-group)] /REP_ORG=Citrus	DN620678	Csi.6725	est
Cit.8891.1.S1_at	1.033	0	0.000117	9.40983	9.2578	9.59655	8.47579	8.48143	8.20737	Cit.8891.1	C37_12153 /DEF=Section:2 Forward ESTs:8 BEST NR:NP_909841.1 1e-111 ribosomal protein L15 [Oryza sativa (japonica cultivar-group)] gb|AAO59978.1| ribosomal protein L15 [Oryza sativa (japonica cultivar-group)] /REP_ORG=Citrus	CV708274	---	---
Cit.6969.1.S1_s_at	1.032	0.00018	0.00384	7.8685	8.80647	8.26473	7.46656	7.31783	7.06004	Cit.6969.1	C37_09257 /DEF=Section:2 Forward ESTs:2 BEST NR:AAN15737.1 6e-42 putative ribosomal protein L27 [Arabidopsis thaliana] gb|AAM14157.1| putative ribosomal protein L27 [Arabidopsis thaliana] gb|AAL36216.1| pu /REP_ORG=Citrus	CX636058	---	---
Cit.13692.1.S1_at	1.031	0	0.000154	10.3444	10.0014	10.0369	8.89663	9.19307	9.20049	Cit.13692.1	C37_18118 /DEF=Section:2 Forward ESTs:7 BEST NR:AAP37470.1 6e-71 ENSP-like protein [Hevea brasiliensis] sp|Q7Y1X1|EST_HEVBR Esterase precursor (Early nodule-specific protein homolog) (Latex allergen Hev b /REP_ORG=Citrus	CF417485	Csi.6810	est
Cit.17444.1.S1_at	1.031	0.00623	0.041022	7.4083	7.337	7.56404	5.54622	6.70279	6.96772	Cit.17444.1	C37_09172 /DEF=Section:3 Forward ESTs:2 BEST NR:AAN41313.1 6e-20 unknown protein [Arabidopsis thaliana] gb|AAL86296.1| unknown protein [Arabidopsis thaliana] ref|NP_568234.1| expressed protein [Arabidopsis /REP_ORG=Citrus	DN798718	---	---
Cit.20498.1.S1_at	1.031	0.00118	0.013563	6.66843	6.98757	6.74451	5.06051	6.24893	5.99757	Cit.20498.1	C37_42885 /DEF=Section:8 Forward BEST NR:AAO42919.1 1e-07 At3g29034 [Arabidopsis thaliana] dbj|BAC43013.1| unknown protein [Arabidopsis thaliana] ref|NP_850646.1| expressed protein [Arabidopsis thal /REP_ORG=Citrus	CX644144	---	---
Cit.14757.1.S1_at	1.03	9e-05	0.002511	11.1544	12.1306	11.8486	10.6163	10.7832	10.6435	Cit.14757.1	C37_19578 /DEF=Section:2 Forward ESTs:4 BEST NR:NP_566082.1 6e-37 calcium-binding protein, putative [Arabidopsis thaliana] gb|AAK95299.1| At2g46600/F13A10.13 [Arabidopsis thaliana] /REP_ORG=Citrus	CK702467	Csi.661	est
Cit.3811.1.S1_s_at	1.029	2e-05	0.000879	9.05038	9.09428	9.61112	8.24176	8.39976	8.02813	Cit.3811.1	C37_04832 /DEF=Section:2 Forward ESTs:4 BEST NR:CAA76145.1 1e-128 neutral invertase [Daucus carota] /REP_ORG=Citrus	CX073000	Csi.10524	est
Cit.1096.1.S1_s_at	1.028	0.00022	0.004428	10.0734	10.2319	10.2384	8.53648	9.52111	9.40318	Cit.1096.1	C37_01391 /DEF=Section:2 Forward ESTs:4 BEST NR:AAM63201.1 2e-69 quinone oxidoreductase-like protein [Arabidopsis thaliana] /REP_ORG=Citrus	DN618278	Csi.9217	est
Cit.2960.1.S1_s_at	1.025	0.00018	0.003805	9.64519	9.68506	9.60637	8.27264	8.69442	8.89526	Cit.2960.1	C37_03740 /DEF=Section:2 Forward ESTs:8 BEST NR:XP_468556.1 1e-115 putative callose synthase 1 catalytic subunit [Oryza sativa (japonica cultivar-group)] dbj|BAD23015.1| putative callose synthase 1 catalytic /REP_ORG=Citrus	CX672912	Csi.6141	est
Cit.10539.1.S1_s_at	1.023	3e-05	0.001182	8.03553	8.60216	8.2188	7.3169	7.35965	7.11102	Cit.10539.1	C37_14188 /DEF=Section:2 Forward ESTs:9 BEST NR:AAO42362.1 3e-23 unknown protein [Arabidopsis thaliana] gb|AAO22631.1| unknown protein [Arabidopsis thaliana] ref|NP_683304.1| expressed protein [Arabidopsis /REP_ORG=Citrus	CD575604	Csi.17109	est
Cit.12678.1.S1_s_at	1.023	0.00345	0.028005	8.09969	8.34963	8.36071	6.35708	7.61686	7.76654	Cit.12678.1	C37_16851 /DEF=Section:2 Forward ESTs:3 BEST NR:AAR20776.1 6e-49 At5g40300 [Arabidopsis thaliana] dbj|BAB11584.1| unnamed protein product [Arabidopsis thaliana] ref|NP_198846.1| integral membrane protein, /REP_ORG=Citrus	CX642389	Csi.6524	est
Cit.30545.1.S1_at	1.023	0.00153	0.016213	5.83441	6.71763	5.85732	4.6875	5.34119	5.31198	Cit.30545.1	C37_13492 /DEF=Section:11 Forward BEST NR:AAL61820.1 7e-67 chitin-inducible gibberellin-responsive protein [Oryza sativa (japonica cultivar-group)] /REP_ORG=Citrus	CF508441	Csi.17618	est
Cit.5690.1.S1_at	1.02	0	6.1e-05	9.2254	9.1661	9.28926	8.24172	8.26668	8.11228	Cit.5690.1	C37_07265 /DEF=Section:2 Forward ESTs:2 BEST NR:AAM65849.1 1e-108 unknown [Arabidopsis thaliana] /REP_ORG=Citrus	CX052310	Csi.3403	est
Cit.15695.1.S1_at	1.019	0	0.000207	6.52392	6.28161	6.42428	5.56442	5.28831	5.32004	Cit.15695.1	C37_21024 /DEF=Section:2 Forward ESTs:2 BEST NR:NP_567515.1 1e-89 lipase class 3 family protein [Arabidopsis thaliana] /REP_ORG=Citrus	CK935841	Csi.561	est
Cit.28549.1.S1_s_at	1.019	0.00043	0.006852	9.91415	10.6728	10.6135	8.90849	9.71542	9.51936	Cit.28549.1	C37_39869 /DEF=Section:10 Reversed BEST NR:AAM62810.1 5e-84 putative diacylglycerol kinase [Arabidopsis thaliana] /REP_ORG=Citrus	CV709459	Csi.6172	est
Cit.9638.1.S1_s_at	1.019	0.01766	0.08425	8.84249	8.84249	8.09336	7.05626	7.64656	8.0175	Cit.9638.1	C37_13072 /DEF=Section:2 Forward ESTs:56 BEST NR:T02018 6e-75 heat shock protein 26a, chloroplast - common tobacco dbj|BAA29064.1| heat shock protein 26 (Type I) [Nicotiana tabacum] /REP_ORG=Citrus	CB290506	Csi.4537	est
Cit.10244.1.S1_s_at	1.018	0.00087	0.011095	8.7182	7.99891	8.51686	6.86161	7.58915	7.72844	Cit.10244.1	C37_13806 /DEF=Section:2 Forward ESTs:13 BEST NR:CAH05079.1 1e-82 putative orcinol O-methyltransferase [Rosa gallica] /REP_ORG=Citrus	CX664036	Csi.6342	est
Cit.13966.1.S1_at	1.018	0	0.000357	8.53605	8.80785	8.68536	7.45193	7.95383	7.56913	Cit.13966.1	C37_18492 /DEF=Section:2 Forward ESTs:5 BEST NR:BAB10429.1 1e-104 unnamed protein product [Arabidopsis thaliana] ref|NP_200093.1| ornithine cyclodeaminase/mu-crystallin family protein [Arabidopsis thaliana] /REP_ORG=Citrus	CX663489	---	---
Cit.859.1.S1_s_at	1.017	0.00164	0.017084	10.7606	11.9034	11.0965	10.3906	10.1205	10.1979	Cit.859.1	C37_01088 /DEF=Section:2 Forward ESTs:3 BEST NR:NP_568772.3 1e-103 fibrillarin 1 (FBR1) (FIB1) (SKIP7) [Arabidopsis thaliana] gb|AAG10103.1| fibrillarin 1 [Arabidopsis thaliana] /REP_ORG=Citrus	CX643445	Csi.4386	est
Cit.799.1.S1_at	1.016	1e-05	0.000692	8.47991	8.32883	8.75327	7.19852	7.74129	7.57383	Cit.799.1	C37_01013 /DEF=Section:2 Forward ESTs:7 BEST NR:AAM61693.1 7e-64 TOM (target of myb1)-like protein [Arabidopsis thaliana] emb|CAC01701.1| TOM (target of myb1)-like protein [Arabidopsis thaliana] gb|AAO0091 /REP_ORG=Citrus	CX544398	---	---
Cit.36200.1.S1_at	1.014	0.0055	0.037992	4.79623	6.36593	5.65693	4.23317	4.53647	5.00744	Cit.36200.1	C37_33680 /DEF=Section:12 Forward BEST NR:NP_909208.1 4e-42 putative peptide transport protein [Oryza sativa (japonica cultivar-group)] dbj|BAB16458.1| putative peptide transport protein [Oryza sativa /REP_ORG=Citrus	CN189143	---	---
Cit.30806.1.S1_at	1.013	0.00019	0.003902	7.38885	8.16965	7.77285	6.86973	6.90508	6.51803	Cit.30806.1	C37_18112 /DEF=Section:11 Forward BEST NR:NP_175184.1 1e-122 ripening-responsive protein, putative [Arabidopsis thaliana] gb|AAD46034.1| F16N3.20 [Arabidopsis thaliana] pir||F96515 F16N3.20 [imported] /REP_ORG=Citrus	CN182554	Csi.7898	est
Cit.9195.1.S1_at	1.012	0	0.000194	8.10061	7.88816	8.26084	7.01016	7.23531	6.96876	Cit.9195.1	C37_12521 /DEF=Section:2 Forward ESTs:13 BEST NR:1909359B 1e-109 ribosomal protein L7 /REP_ORG=Citrus	CX053406	Csi.754	est
Cit.6535.1.S1_at	1.011	0.00925	0.053931	10.9982	11.5259	11.3747	9.28229	10.9219	10.6623	Cit.6535.1	C37_08535 /DEF=Section:2 Forward ESTs:3 BEST NR:AAN59904.1 1e-109 phosphate transporter [Medicago sativa] /REP_ORG=Citrus	CX044970	Csi.14938	est
Cit.13928.1.S1_at	1.01	1e-05	0.000636	8.5828	9.19418	8.66435	7.89978	7.83718	7.67361	Cit.13928.1	C37_18442 /DEF=Section:2 Forward ESTs:6 BEST NR:BAC42240.1 3e-43 unknown protein [Arabidopsis thaliana] gb|AAO50619.1| unknown protein [Arabidopsis thaliana] ref|NP_680211.1| expressed protein [Arabidopsis /REP_ORG=Citrus	CX668534	---	---
Cit.19362.1.S1_x_at	1.009	0.01225	0.06555	11.1896	11.8312	10.7984	9.91466	10.8897	9.98661	Cit.19362.1	C37_27903 /DEF=Section:8 Forward BEST NR:AAG38518.1 1e-128 miraculin-like protein 2 [Citrus x paradisi] /REP_ORG=Citrus	CK934670	Csi.6770	est
Cit.26861.1.S1_at	1.009	9e-05	0.00256	7.88023	7.61462	7.92077	6.41328	7.06443	6.90984	Cit.26861.1	C37_34648 /DEF=Section:10 Reversed BEST NR:AAM16255.1 5e-65 AT5g53860/K19P17_2 [Arabidopsis thaliana] gb|AAL06827.1| AT5g53860/K19P17_2 [Arabidopsis thaliana] gb|AAK91445.1| AT5g53860/K19P17_2 [Arabid /REP_ORG=Citrus	CV714885	Csi.8727	est
Cit.12026.1.S1_at	1.007	0.0001	0.002661	7.80301	7.78481	8.03553	6.32636	7.28853	6.9876	Cit.12026.1	C37_16024 /DEF=Section:2 Forward ESTs:7 BEST NR:CAB76911.1 8e-84 putative PTS protein [Cicer arietinum] /REP_ORG=Citrus	CX046836	Csi.4887	est
Cit.19774.1.S1_at	1.007	0.00116	0.013456	5.57473	6.00178	5.95073	4.52754	4.78864	5.18881	Cit.19774.1	C37_28718 /DEF=Section:8 Forward BEST NR: /REP_ORG=Citrus	CK937203	Csi.16426	est
Cit.14657.1.S1_at	1.006	2e-05	0.000921	8.6507	8.79147	9.05612	7.69688	7.9783	7.80429	Cit.14657.1	C37_19426 /DEF=Section:2 Forward ESTs:4 BEST NR:AAR24692.1 2e-27 At1g80890 [Arabidopsis thaliana] ref|NP_178204.1| expressed protein [Arabidopsis thaliana] gb|AAF14677.1| Similar to gb|Y10291 highly expres /REP_ORG=Citrus	CV718959	---	---
Cit.16198.1.S1_s_at	1.006	4e-05	0.001553	7.87663	8.53758	8.11584	6.92765	7.41931	7.16426	Cit.16198.1	C37_21941 /DEF=Section:2 Forward ESTs:2 BEST NR:CAB78500.1 6e-52 SNF1 like protein kinase [Arabidopsis thaliana] emb|CAB46060.1| SNF1 like protein kinase [Arabidopsis thaliana] gb|AAG01367.1| CBL-interacti /REP_ORG=Citrus	CX672184	---	---
Cit.26653.1.S1_at	1.006	0.0001	0.002728	7.13133	6.76631	7.33295	5.69692	6.4671	6.04844	Cit.26653.1	C37_34068 /DEF=Section:10 Reversed BEST NR:AAR28378.1 2e-34 EIX receptor 2 [Lycopersicon esculentum] /REP_ORG=Citrus	CX043514	---	---
Cit.6613.1.S1_at	1.006	1e-05	0.000496	9.79244	9.69544	9.7258	8.64928	8.81912	8.72678	Cit.6613.1	C37_08652 /DEF=Section:2 Forward ESTs:3 BEST NR:NP_851242.1 8e-91 brix domain-containing protein [Arabidopsis thaliana] gb|AAK32836.1| AT5g61770/mac9_70 [Arabidopsis thaliana] gb|AAL47460.1| AT5g61770/mac9_ /REP_ORG=Citrus	CN189671	Csi.1219	est
Cit.17427.1.S1_at	1.005	6e-05	0.001912	8.36737	7.84434	8.05926	7.01198	6.82647	7.41854	Cit.17427.1	C37_08884 /DEF=Section:3 Forward ESTs:3 BEST NR:T47996 2e-94 hypothetical protein F21F14.210 - Arabidopsis thaliana emb|CAB71911.1| putative protein [Arabidopsis thaliana] /REP_ORG=Citrus	CX290010	Csi.1932	est
Cit.2959.1.S1_at	1.005	0.00046	0.007244	8.20011	7.91047	7.92628	6.46578	7.25055	7.30663	Cit.2959.1	C37_03739 /DEF=Section:2 Forward ESTs:7 BEST NR:XP_468556.1 1e-140 putative callose synthase 1 catalytic subunit [Oryza sativa (japonica cultivar-group)] dbj|BAD23015.1| putative callose synthase 1 catalytic /REP_ORG=Citrus	CX302238	Csi.6141	est
Cit.16519.1.S1_at	1.004	0	7e-05	8.35889	8.32055	8.38636	7.31496	7.40076	7.3385	Cit.16519.1	C37_22448 /DEF=Section:2 Forward ESTs:2 BEST NR:AAC63846.1 2e-62 putative GTP-binding protein [Arabidopsis thaliana] pir||A84716 probable GTP-binding protein [imported] - Arabidopsis thaliana /REP_ORG=Citrus	CX669582	---	---
Cit.13013.1.S1_at	1.001	0.00014	0.003335	8.28084	8.22199	8.5512	6.90583	7.78262	7.364	Cit.13013.1	C37_17256 /DEF=Section:2 Forward ESTs:5 BEST NR:XP_466157.1 3e-39 putative far-red impaired response protein [Oryza sativa (japonica cultivar-group)] dbj|BAD33269.1| putative far-red impaired response prote /REP_ORG=Citrus	CX663577	---	---
Cit.3799.1.S1_s_at	1.001	0.00187	0.018697	7.94525	8.33815	8.55372	6.50091	7.80314	7.53124	Cit.3799.1	C37_04814 /DEF=Section:2 Forward ESTs:5 BEST NR:AAK64075.1 3e-85 unknown protein [Arabidopsis thaliana] gb|AAK25892.1| unknown protein [Arabidopsis thaliana] ref|NP_564539.1| aspartyl protease family prote /REP_ORG=Citrus	CX669070	Csi.117	est
Cit.19437.1.S1_at	1	0.00031	0.00561	7.31697	6.73776	6.4957	5.95174	5.70314	5.89618	Cit.19437.1	C37_28077 /DEF=Section:8 Forward BEST NR:AAK58599.1 1e-112 ethylene-induced esterase [Citrus sinensis] /REP_ORG=Citrus	CK933451	Csi.6562	full length
Cit.7512.1.S1_s_at	1	0.02285	0.100697	8.73552	8.80899	8.87655	6.9149	8.43204	8.07336	Cit.7512.1	C37_10209 /DEF=Section:2 Forward ESTs:2 BEST NR:AAS88782.1 1e-20 At1g49000 [Arabidopsis thaliana] gb|AAS65939.1| At1g49000 [Arabidopsis thaliana] gb|AAF69704.1| F27J15.21 [Arabidopsis thaliana] /REP_ORG=Citrus	CX639450	---	---
Cit.315.1.S1_x_at	-1	0	0.000294	9.87255	9.44413	9.8091	10.5596	10.7858	10.781	Cit.315.1	C37_00391 /DEF=Section:2 Forward ESTs:4 BEST NR: /REP_ORG=Citrus	CN183623	Csi.3172	est
Cit.5614.1.S1_at	-1	0.00028	0.005191	9.11141	8.81537	8.76077	10.2774	9.80507	9.60429	Cit.5614.1	C37_07161 /DEF=Section:2 Forward ESTs:3 BEST NR:NP_912583.1 1e-71 Putative leucine-rich repeat transmembrane protein kinase [Oryza sativa (japonica cultivar-group)] gb|AAN05336.1| Putative leucine-rich repe /REP_ORG=Citrus	CX667463	---	---
Cit.38877.1.S1_at	-1.004	1e-05	0.000636	8.2767	8.72944	8.38427	9.78308	9.28628	9.33158	Cit.38877.1	C37_44857 /DEF=Section:12 Forward BEST NR:NP_191746.1 1e-61 expressed protein [Arabidopsis thaliana] pir||T47979 hypothetical protein F21F14.40 - Arabidopsis thaliana /REP_ORG=Citrus	CK740169	Csi.10317	est
Cit.8971.1.S1_at	-1.004	0.00069	0.009373	6.848	6.7366	7.1219	8.34045	7.6547	7.72203	Cit.8971.1	C37_12249 /DEF=Section:2 Forward ESTs:2 BEST NR: /REP_ORG=Citrus	CX641590	---	---
Cit.19391.1.S1_at	-1.005	0.00015	0.003519	7.49116	6.44802	7.15035	8.1158	7.97408	8.01374	Cit.19391.1	C37_27962 /DEF=Section:8 Forward BEST NR: /REP_ORG=Citrus	CK934338	Csi.434	est
Cit.26823.1.S1_at	-1.005	0.00021	0.004213	8.08699	7.53773	7.63712	8.91179	8.60243	8.76316	Cit.26823.1	C37_34563 /DEF=Section:10 Reversed BEST NR:BAD33596.1 2e-17 peudo-response regulator-like [Oryza sativa (japonica cultivar-group)] /REP_ORG=Citrus	CV714189	Csi.11682	est
Cit.12965.1.S1_s_at	-1.006	0	0.000275	10.5113	10.8451	10.5662	11.6424	11.5791	11.7195	Cit.12965.1	C37_17201 /DEF=Section:2 Forward ESTs:7 BEST NR:AAO22559.1 1e-139 sedoheptulose-1,7-bisphosphatase precursor [Oryza sativa (indica cultivar-group)] gb|AAO22558.1| sedoheptulose-1,7-bisphosphatase precursor /REP_ORG=Citrus	CX672363	Csi.6213	est
Cit.9956.1.S1_s_at	-1.006	2e-05	0.000981	9.47704	9.18159	9.34731	10.5207	10.2487	10.2531	Cit.9956.1	C37_13451 /DEF=Section:2 Forward ESTs:16 BEST NR:BAB10094.1 7e-30 unnamed protein product [Arabidopsis thaliana] ref|NP_199723.1| senescence-associated protein-related [Arabidopsis thaliana] /REP_ORG=Citrus	CK939114	Csi.4012	est
Cit.11147.1.S1_s_at	-1.007	0.02155	0.096541	6.28064	5.76123	5.85683	7.61785	6.71045	6.59259	Cit.11147.1	C37_14926 /DEF=Section:2 Forward ESTs:3 BEST NR:XP_463507.1 8e-14 P0698A10.6 [Oryza sativa (japonica cultivar-group)] dbj|BAB92436.1| cytosolic factor-like protein [Oryza sativa (japonica cultivar-group)] /REP_ORG=Citrus	CX674752	Csi.6096	est
Cit.34418.1.S1_at	-1.007	0.00457	0.033545	7.29592	7.08973	7.59158	7.81119	8.74741	8.4406	Cit.34418.1	C37_27158 /DEF=Section:12 Forward BEST NR:T07122 4e-21 calmodulin CAM5 - soybean gb|AAA33948.1| calmodulin prf||2121384E calmodulin /REP_ORG=Citrus	CX306826	---	---
Cit.12617.1.S1_at	-1.008	0.01343	0.069826	8.1944	7.66591	7.63302	9.53741	8.72658	8.25305	Cit.12617.1	C37_16764 /DEF=Section:2 Forward ESTs:8 BEST NR:AAO42798.1 2e-89 At3g15820/MSJ11_22 [Arabidopsis thaliana] gb|AAK49592.1| AT3g15820/MSJ11_22 [Arabidopsis thaliana] /REP_ORG=Citrus	CN190764	Csi.4312	est
Cit.24193.1.S1_at	-1.008	0.00417	0.031497	6.65223	6.40559	7.11663	7.88839	7.66102	7.64832	Cit.24193.1	C37_40799 /DEF=Section:9 Reversed BEST NR:NP_851171.1 3e-57 trehalose-6-phosphate phosphatase (TPPA) [Arabidopsis thaliana] ref|NP_974922.1| trehalose-6-phosphate phosphatase (TPPA) [Arabidopsis thali /REP_ORG=Citrus	CD575394	---	---
Cit.6420.1.S1_s_at	-1.008	4e-05	0.001573	7.8151	7.19885	7.59904	8.5413	8.55312	8.54217	Cit.6420.1	C37_08352 /DEF=Section:2 Forward ESTs:2 BEST NR:BAA90462.1 7e-73 chlorophyll a oxygenase [Arabidopsis thaliana] gb|AAM91560.1| chlorophyll a oxygenase [Arabidopsis thaliana] gb|AAN72086.1| chlorophyll a ox /REP_ORG=Citrus	CX542765	Csi.13556	est
Cit.13939.1.S1_s_at	-1.009	0	0.000287	11.0866	11.4361	11.1405	12.4567	12.0984	12.1354	Cit.13939.1	C37_18456 /DEF=Section:2 Forward ESTs:5 BEST NR:AAD16897.1 1e-115 glutamyl-tRNA reductase precursor [Glycine max] /REP_ORG=Citrus	CV720036	Csi.2985	est
Cit.17987.1.S1_at	-1.013	0.04774	0.165739	4.62329	3.77243	4.43447	6.05272	5.02085	4.7943	Cit.17987.1	C37_17761 /DEF=Section:3 Forward ESTs:2 BEST NR:BAB09534.1 2e-60 pectin methylesterase-like protein [Arabidopsis thaliana] /REP_ORG=Citrus	CK935473	Csi.536	est
Cit.20859.1.S1_at	-1.013	0.00039	0.006484	8.04656	7.41423	7.34066	8.97101	8.33697	8.5323	Cit.20859.1	C37_45463 /DEF=Section:8 Forward BEST NR:AAN62345.1 6e-11 hypothetical protein [Poncirus trifoliata] /REP_ORG=Citrus	DN959449	---	---
Cit.33111.1.S1_at	-1.013	0.00584	0.039435	5.57929	4.80185	5.24912	6.96003	6.04376	5.66613	Cit.33111.1	C37_24925 /DEF=Section:12 Forward BEST NR:AAQ72567.1 2e-38 mini-chromosome maintenance 7 [Pisum sativum] /REP_ORG=Citrus	CX297398	---	---
Cit.10010.1.S1_at	-1.014	0	0.000383	10.8068	10.5401	10.7653	11.8761	11.6142	11.6645	Cit.10010.1	C37_13523 /DEF=Section:2 Forward ESTs:9 BEST NR: .30 /REP_ORG=Citrus	CN184097	Csi.1460	est
Cit.24062.1.S1_s_at	-1.014	0.00078	0.010257	8.96505	8.65389	8.62423	10.2354	9.70314	9.34736	Cit.24062.1	C37_40468 /DEF=Section:9 Reversed BEST NR:AAM65366.1 2e-18 polygalacturonase-like protein [Arabidopsis thaliana] /REP_ORG=Citrus	CD574765	Csi.6488	est
Cit.7068.1.S1_at	-1.015	0.00848	0.050642	10.2315	9.2814	9.8899	11.3506	10.7052	10.3936	Cit.7068.1	C37_09450 /DEF=Section:2 Forward ESTs:2 BEST NR:AAP49519.1 1e-116 At1g52770 [Arabidopsis thaliana] gb|AAO00852.1| putative non-phototropic hypocotyl [Arabidopsis thaliana] pir||G96568 probable non-phototrop /REP_ORG=Citrus	CX664875	---	---
Cit.5030.1.S1_s_at	-1.016	4e-05	0.001407	8.52131	8.13003	7.97374	9.43347	9.06291	9.17796	Cit.5030.1	C37_06380 /DEF=Section:2 Forward ESTs:4 BEST NR:AAM62607.1 6e-09 unknown [Arabidopsis thaliana] /REP_ORG=Citrus	CV715947	Csi.16642	est
Cit.413.1.S1_s_at	-1.017	0.0001	0.002604	11.2065	10.8012	10.8338	12.4257	11.6745	11.7928	Cit.413.1	C37_00513 /DEF=Section:2 Forward ESTs:2 BEST NR:AAL49750.1 5e-57 aquaporin-like protein [Petunia x hybrida] /REP_ORG=Citrus	CX074795	Csi.2509	est
Cit.19859.1.S1_at	-1.019	0.00057	0.008247	4.67784	4.98761	4.52685	6.04322	5.64211	5.56365	Cit.19859.1	C37_28907 /DEF=Section:8 Forward BEST NR:CAB63264.3 3e-80 calcium-binding protein [Lotus corniculatus var. japonicus] /REP_ORG=Citrus	CK932634	Csi.267	est
Cit.36878.1.S1_at	-1.019	0.00473	0.034333	5.36925	5.40571	5.15787	6.9271	5.97738	6.08617	Cit.36878.1	C37_40366 /DEF=Section:12 Forward BEST NR:NP_197410.1 2e-24 heavy-metal-associated domain-containing protein [Arabidopsis thaliana] /REP_ORG=Citrus	CV712068	---	---
Cit.1219.1.S1_s_at	-1.02	0.00254	0.022911	9.39022	10.5558	9.38884	11.2044	10.5432	10.6462	Cit.1219.1	C37_01538 /DEF=Section:2 Forward ESTs:7 BEST NR:AAN13126.1 1e-102 putative AtBgamma protein [Arabidopsis thaliana] gb|AAL24096.1| putative AtBgamma protein [Arabidopsis thaliana] ref|NP_197933.1| serine/thr /REP_ORG=Citrus	CV719486	Csi.3812 /// Csi.6607	est
Cit.2690.1.S1_at	-1.02	0.00452	0.033334	5.60335	6.0129	6.21435	6.22041	7.45784	7.21109	Cit.2690.1	C37_03404 /DEF=Section:2 Forward ESTs:12 BEST NR:BAB33033.1 2e-93 CPRD2 [Vigna unguiculata] /REP_ORG=Citrus	CX046065	Csi.7735	est
Cit.7661.1.S1_at	-1.021	0.00666	0.042941	5.00593	5.40882	4.83347	6.28792	5.85467	6.16726	Cit.7661.1	C37_10430 /DEF=Section:2 Forward ESTs:2 BEST NR:CAB96852.1 3e-42 zinc finger-like protein [Arabidopsis thaliana] pir||T50806 zinc finger-like protein - Arabidopsis thaliana ref|NP_196658.1| zinc finger (C2 /REP_ORG=Citrus	CX665025	---	---
Cit.14083.1.S1_at	-1.022	0.00254	0.02293	6.95448	6.37627	6.54768	8.29551	7.48959	7.15801	Cit.14083.1	C37_18647 /DEF=Section:2 Forward ESTs:4 BEST NR:NP_849816.1 1e-81 SEC14 cytosolic factor family protein / phosphoglyceride transfer family protein [Arabidopsis thaliana] ref|NP_849815.1| SEC14 cytosolic fac /REP_ORG=Citrus	CV713331	Csi.6819	est
Cit.9939.1.S1_s_at	-1.022	0	0.000394	11.2685	11.8438	11.3752	12.6446	12.4258	12.4833	Cit.9939.1	C37_13431 /DEF=Section:2 Forward ESTs:16 BEST NR:BAA21089.1 1e-137 NADPH-protochlorophyllide oxidoreductase [Cucumis sativus] pir||JC4146 protochlorophyllide reductase (EC 1.3.1.33) precursor - cucumber sp|Q /REP_ORG=Citrus	CN183674	Csi.5156	est
Cit.25380.1.S1_s_at	-1.023	0.00188	0.018713	9.18866	9.41523	8.83473	10.5921	9.8739	10.041	Cit.25380.1	C37_30332 /DEF=Section:10 Reversed BEST NR:AAO64781.1 1e-58 At2g03350 [Arabidopsis thaliana] gb|AAD17440.1| expressed protein [Arabidopsis thaliana] ref|NP_565300.1| expressed protein [Arabidopsis tha /REP_ORG=Citrus	CX663256	---	---
Cit.29357.1.S1_s_at	-1.023	7e-05	0.002083	10.3613	10.8064	10.2082	11.903	11.1621	11.3797	Cit.29357.1	C37_00830 /DEF=Section:11 Forward BEST NR:BAD90701.1 1e-117 plasma membrane intrinsic protein 2;5 [Mimosa pudica] /REP_ORG=Citrus	DN795399	Csi.2509	est
Cit.17949.1.S1_s_at	-1.024	0.00226	0.021217	9.98395	9.76075	9.77862	11.5836	10.5458	10.4669	Cit.17949.1	C37_16960 /DEF=Section:3 Forward ESTs:4 BEST NR:CAB78027.1 6e-21 arabinogalactan-protein homolog [Arabidopsis thaliana] pir||C85091 arabinogalactan-protein homolog [imported] - Arabidopsis thaliana ref|NP_ /REP_ORG=Citrus	CK933560	Csi.4095	est
Cit.28142.1.S1_s_at	-1.024	0.00355	0.028525	7.46993	7.63526	7.98956	8.69332	8.86805	8.60579	Cit.28142.1	C37_38117 /DEF=Section:10 Reversed BEST NR:BAB62109.1 3e-85 CYP90D [Arabidopsis thaliana] gb|AAO50626.1| putative cytochrome P450 [Arabidopsis thaliana] gb|AAO42111.1| putative cytochrome P450 [Arabid /REP_ORG=Citrus	CX674811	Csi.10630	est
Cit.5655.1.S1_at	-1.025	5e-05	0.00169	4.85545	5.22075	4.85188	6.28503	5.9162	5.80318	Cit.5655.1	C37_07223 /DEF=Section:2 Forward ESTs:4 BEST NR:AAM15001.1 1e-103 putative thromboxane-A synthase [Arabidopsis thaliana] gb|AAC14532.2| putative thromboxane-A synthase [Arabidopsis thaliana] ref|NP_850074.1 /REP_ORG=Citrus	CV885073	Csi.6088	est
Cit.6375.1.S1_at	-1.027	2e-05	0.001101	9.74018	9.10575	9.48897	10.5189	10.4979	10.3994	Cit.6375.1	C37_08278 /DEF=Section:2 Forward ESTs:3 BEST NR:AAD51282.1 3e-54 far-red impaired response protein [Arabidopsis thaliana] /REP_ORG=Citrus	CX077986	---	---
Cit.13613.1.S1_at	-1.028	0	0.000326	8.31269	8.60689	8.33303	9.6901	9.16204	9.48513	Cit.13613.1	C37_18014 /DEF=Section:2 Forward ESTs:7 BEST NR:AAK32797.1 1e-101 T3B23.2/T3B23.2 [Arabidopsis thaliana] gb|AAL87406.1| T3B23.2/T3B23.2 [Arabidopsis thaliana] /REP_ORG=Citrus	CN191047	Csi.10681	est
Cit.10897.1.S1_s_at	-1.029	5e-05	0.001722	7.90145	7.18795	7.72731	8.54649	8.43013	8.92829	Cit.10897.1	C37_14618 /DEF=Section:2 Forward ESTs:6 BEST NR: /REP_ORG=Citrus	BQ624698	Csi.251	est
Cit.38820.1.S1_at	-1.029	5e-05	0.00169	5.87621	5.33285	5.60747	7.00671	6.40152	6.49575	Cit.38820.1	C37_44794 /DEF=Section:12 Forward BEST NR:NP_568077.1 2e-22 haloacid dehalogenase-like hydrolase family protein [Arabidopsis thaliana] /REP_ORG=Citrus	CK739560	Csi.10297	est
Cit.33163.1.S1_at	-1.03	0	5.4e-05	7.26329	7.22075	7.37587	8.33605	8.23959	8.37328	Cit.33163.1	C37_25005 /DEF=Section:12 Forward BEST NR: /REP_ORG=Citrus	CX297862	---	---
Cit.12982.1.S1_x_at	-1.031	0.0031	0.026196	6.74367	6.56915	6.60483	8.20996	7.50237	7.29947	Cit.12982.1	C37_17220 /DEF=Section:2 Forward ESTs:2 BEST NR:AAD25141.1 2e-97 expressed protein [Arabidopsis thaliana] gb|AAL90964.1| At2g17230/T23A1.9 [Arabidopsis thaliana] gb|AAL24171.1| At2g17230/T23A1.9 [Arabidops /REP_ORG=Citrus	CX545649	---	---
Cit.13156.1.S1_s_at	-1.032	0.00776	0.047792	5.6418	5.26199	5.35779	7.28719	6.01305	6.05734	Cit.13156.1	C37_17437 /DEF=Section:2 Forward ESTs:3 BEST NR: /REP_ORG=Citrus	CF836362	Csi.5001	est
Cit.16594.1.S1_at	-1.032	0.00304	0.025859	6.39969	5.40119	5.80227	7.26794	6.6017	6.83043	Cit.16594.1	C37_22564 /DEF=Section:2 Forward ESTs:2 BEST NR:CAD40892.2 1e-118 OSJNBa0036B21.10 [Oryza sativa (japonica cultivar-group)] ref|XP_472730.1| OSJNBa0036B21.10 [Oryza sativa (japonica cultivar-group)] /REP_ORG=Citrus	CX043784	Csi.3143	est
Cit.4219.1.S1_s_at	-1.034	1e-05	0.000494	8.82156	8.9288	9.00228	9.70355	10.0637	10.0867	Cit.4219.1	C37_05349 /DEF=Section:2 Forward ESTs:2 BEST NR:CAH59418.1 4e-16 hypothetical protein [Plantago major] /REP_ORG=Citrus	CX635161	Csi.776	est
Cit.15739.1.S1_at	-1.035	1e-05	0.000663	6.39994	6.24787	6.55012	7.45544	7.58826	7.26056	Cit.15739.1	C37_21086 /DEF=Section:2 Forward ESTs:2 BEST NR:AAC17621.1 6e-13 Similar to seryl-tRNA synthetase gb|U10400 from S cerevisiae. EST gb|N96627 comes from this gene. [Arabidopsis thaliana] pir||A86253 hypoth /REP_ORG=Citrus	CV887036	Csi.5313	est
Cit.23005.1.S1_at	-1.035	0.00047	0.007335	5.69625	6.16963	6.08208	6.64984	7.21509	7.18768	Cit.23005.1	C37_34275 /DEF=Section:9 Reversed BEST NR:NP_197451.2 3e-24 tryptophan/tyrosine permease family protein [Arabidopsis thaliana] /REP_ORG=Citrus	CX046232	Csi.3201	est
Cit.26167.1.S1_at	-1.035	1e-05	0.000763	8.11868	8.09846	8.11316	9.12318	9.16909	9.14199	Cit.26167.1	C37_32701 /DEF=Section:10 Reversed BEST NR:T48044 4e-10 hypothetical protein T12C14.220 - Arabidopsis thaliana emb|CAB82966.1| putative protein [Arabidopsis thaliana] /REP_ORG=Citrus	CN181740	---	---
Cit.5453.1.S1_s_at	-1.035	0.00891	0.052551	5.49578	5.96841	5.18748	7.56315	6.05132	6.14298	Cit.5453.1	C37_06922 /DEF=Section:2 Forward ESTs:2 BEST NR:AAL49921.1 5e-69 unknown protein [Arabidopsis thaliana] /REP_ORG=Citrus	CX671692	Csi.12236	est
Cit.5487.1.S1_at	-1.035	1e-05	0.000773	8.27624	7.97082	8.08277	9.44585	9.0451	8.94351	Cit.5487.1	C37_06979 /DEF=Section:2 Forward ESTs:5 BEST NR:NP_564774.1 3e-69 armadillo/beta-catenin repeat family protein [Arabidopsis thaliana] gb|AAL77674.1| At1g61350/T1F9_16 [Arabidopsis thaliana] pir||B96639 prot /REP_ORG=Citrus	CX295295	---	---
Cit.21024.1.S1_at	-1.036	1e-05	0.000691	10.6854	10.358	10.3515	11.8455	11.4154	11.2414	Cit.21024.1	C37_46003 /DEF=Section:8 Forward BEST NR:CAA48927.1 1e-116 alpha tubulin [Anemia phyllitidis] sp|P33623|TBA1_ANEPH Tubulin alpha-1 chain pir||S32666 tubulin alpha-1 chain - fern (Anemia phyllitidis) /REP_ORG=Citrus	DN795630	---	---
Cit.2892.1.S1_at	-1.04	3e-05	0.001329	7.89304	7.48016	7.70754	8.6336	8.63586	8.93038	Cit.2892.1	C37_03653 /DEF=Section:2 Forward ESTs:5 BEST NR:CAB75916.1 8e-59 Regulator of chromosome condensation-like protein [Arabidopsis thaliana] pir||T47697 Regulator of chromosome condensation-like protein - Ara /REP_ORG=Citrus	CX070909	Csi.6552	est
Cit.17977.1.S1_at	-1.041	0.02903	0.118399	7.99351	7.60055	7.82448	9.63234	8.56558	8.34279	Cit.17977.1	C37_17536 /DEF=Section:3 Forward ESTs:7 BEST NR:AAG01339.1 0.0 terpene synthase [Citrus junos] /REP_ORG=Citrus	DN795637	---	---
Cit.16606.1.S1_at	-1.042	0.00032	0.005618	6.98876	6.46184	6.5757	7.45339	7.84113	7.85667	Cit.16606.1	C37_22579 /DEF=Section:2 Forward ESTs:2 BEST NR:AAD09582.1 9e-05 homeobox 1 protein [Lycopersicon esculentum] /REP_ORG=Citrus	CV708308	---	---
Cit.18396.1.S1_s_at	-1.042	0.0212	0.09552	6.75554	6.97101	6.79191	9.15696	7.34893	7.13794	Cit.18396.1	C37_23348 /DEF=Section:8 Forward BEST NR: /REP_ORG=Citrus	AU300742	---	---
Cit.22609.1.S1_s_at	-1.042	0.00056	0.00815	6.71036	6.34202	6.4269	8.05036	7.16278	7.39122	Cit.22609.1	C37_32469 /DEF=Section:9 Reversed BEST NR:NP_177964.1 2e-36 expressed protein [Arabidopsis thaliana] pir||G96812 protein F3F9.6 [imported] - Arabidopsis thaliana /REP_ORG=Citrus	CF835998	Csi.2743	est
Cit.10692.1.S1_at	-1.044	0.00287	0.02491	8.44541	8.19628	7.87661	9.83002	9.19144	8.62775	Cit.10692.1	C37_14365 /DEF=Section:2 Forward ESTs:7 BEST NR:AAT37955.1 2e-90 fasciclin-like AGP 12 [Populus alba x Populus tremula] /REP_ORG=Citrus	CV717649	Csi.4693	est
Cit.31377.1.S1_at	-1.045	0.00789	0.048352	8.01177	9.15552	8.61431	8.76835	10.1356	10.0116	Cit.31377.1	C37_21948 /DEF=Section:11 Forward BEST NR:AAB81668.1 8e-81 NAM (no apical meristem)-like protein [Arabidopsis thaliana] pir||D84547 NAM (no apical meristem)-like protein [imported] - Arabidopsis thal /REP_ORG=Citrus	DN619712	Csi.11185	est
Cit.24302.1.S1_at	-1.046	0	0.000315	7.9343	7.74596	7.76797	8.89177	8.74915	8.94531	Cit.24302.1	C37_41108 /DEF=Section:9 Reversed BEST NR:NP_850964.1 4e-55 sugar transporter, putative [Arabidopsis thaliana] /REP_ORG=Citrus	CX542824	---	---
Cit.31016.1.S1_s_at	-1.046	0.00183	0.018414	5.14044	5.02174	5.16963	6.69828	6.0764	5.69455	Cit.31016.1	C37_20147 /DEF=Section:11 Forward BEST NR:NP_172431.1 4e-20 protein kinase family protein [Arabidopsis thaliana] /REP_ORG=Citrus	DN795147	---	---
Cit.6791.1.S1_at	-1.047	0.00238	0.022002	6.42668	5.44391	6.2592	7.53602	6.73125	7.00389	Cit.6791.1	C37_08942 /DEF=Section:2 Forward ESTs:3 BEST NR:AAR24752.1 4e-63 At1g46480 [Arabidopsis thaliana] gb|AAR20749.1| At1g46480 [Arabidopsis thaliana] ref|NP_175145.2| homeobox-leucine zipper transcription fact /REP_ORG=Citrus	CX666057	---	---
Cit.15187.1.S1_s_at	-1.048	3e-05	0.001329	6.64009	6.20303	6.00839	7.27542	7.45979	7.2611	Cit.15187.1	C37_20209 /DEF=Section:2 Forward ESTs:2 BEST NR:BAB02427.1 2e-10 auxin-regulated protein-like [Arabidopsis thaliana] gb|AAS76744.1| At3g12830 [Arabidopsis thaliana] gb|AAS47613.1| At3g12830 [Arabidopsis th /REP_ORG=Citrus	CV714639	Csi.16633	est
Cit.4958.1.S1_at	-1.049	0.00155	0.016367	5.37899	5.12946	5.0821	6.64536	5.9713	6.12219	Cit.4958.1	C37_06285 /DEF=Section:2 Forward ESTs:2 BEST NR:AAP13366.1 1e-39 At1g21820 [Arabidopsis thaliana] gb|AAM64556.1| unknown [Arabidopsis thaliana] gb|AAL62445.1| unknown protein [Arabidopsis thaliana] /REP_ORG=Citrus	CX051647	Csi.11939	est
Cit.13542.1.S1_at	-1.05	0.00873	0.051793	4.7487	4.64624	4.85442	6.68734	5.4487	5.26315	Cit.13542.1	C37_17924 /DEF=Section:2 Forward ESTs:3 BEST NR:BAB10720.1 5e-24 unnamed protein product [Arabidopsis thaliana] ref|NP_200201.3| expressed protein [Arabidopsis thaliana] /REP_ORG=Citrus	CV712615	Csi.5160	est
Cit.18187.1.S1_at	-1.05	0.02082	0.094448	4.9533	5.10072	4.42102	6.83663	5.58651	5.20213	Cit.18187.1	C37_21048 /DEF=Section:3 Forward ESTs:3 BEST NR:NP_201267.1 8e-40 invertase/pectin methylesterase inhibitor family protein [Arabidopsis thaliana] /REP_ORG=Citrus	CD575052	---	---
Cit.13413.1.S1_at	-1.052	0.0001	0.002675	8.81407	8.32396	8.81803	9.92287	9.59002	9.59976	Cit.13413.1	C37_17766 /DEF=Section:2 Forward ESTs:3 BEST NR:AAM10949.1 5e-56 putative bHLH transcription factor [Arabidopsis thaliana] /REP_ORG=Citrus	CV886948	Csi.8824	est
Cit.14683.1.S1_s_at	-1.052	0.00448	0.033125	6.777	6.66571	6.71151	8.34448	7.49082	7.47524	Cit.14683.1	C37_19466 /DEF=Section:2 Forward ESTs:3 BEST NR:NP_197731.1 7e-71 disease resistance family protein / LRR family protein [Arabidopsis thaliana] /REP_ORG=Citrus	CN181971	Csi.1402	est
Cit.6721.1.S1_at	-1.052	0.00483	0.034833	7.68883	6.96194	7.34942	9.25503	7.95442	7.9465	Cit.6721.1	C37_08834 /DEF=Section:2 Forward ESTs:2 BEST NR:AAV76001.1 3e-37 cyclin dependent kinase inhibitor [Euphorbia esula] /REP_ORG=Citrus	CX671874	Csi.5921	est
Cit.17011.1.S1_s_at	-1.055	0.00061	0.008635	8.65997	8.3324	8.39946	10.0463	9.17585	9.33353	Cit.17011.1	C37_01399 /DEF=Section:3 Forward ESTs:3 BEST NR:NP_568154.1 8e-74 chalcone-flavanone isomerase family protein [Arabidopsis thaliana] ref|NP_850770.1| chalcone-flavanone isomerase family protein [Arabidopsis /REP_ORG=Citrus	CK933819	Csi.2532 /// Csi.6910	est
Cit.2275.1.S1_s_at	-1.055	0.00534	0.037193	8.6655	8.57943	8.12527	10.3635	9.03415	9.1383	Cit.2275.1	C37_02866 /DEF=Section:2 Forward ESTs:7 BEST NR:AAN17504.1 1e-107 microsomal omega-3 fatty acid desaturase [Betula pendula] /REP_ORG=Citrus	CX077593	Csi.5135	est
Cit.27152.1.S1_at	-1.055	0.0188	0.087999	4.38472	4.49	4.50983	6.51398	4.95137	5.08299	Cit.27152.1	C37_35362 /DEF=Section:10 Reversed BEST NR:NP_910387.1 2e-24 ESTs AU056036(S20239),C72753(E2173), AU056035(S20239) correspond to a region of the predicted gene.~Similar to putative cytochrome P-450 (AC /REP_ORG=Citrus	CV718534	---	---
Cit.37025.1.S1_s_at	-1.056	0	1.9e-05	7.75448	7.77379	7.85537	8.86835	8.88959	8.79223	Cit.37025.1	C37_41953 /DEF=Section:12 Forward BEST NR:AAM08407.1 5e-10 Na+/H+ exchanger 6 [Arabidopsis thaliana] /REP_ORG=Citrus	CX635512	---	---
Cit.22023.1.S1_s_at	-1.057	0.00018	0.003899	7.75045	7.19665	7.37979	8.5714	8.39304	8.53461	Cit.22023.1	C37_29859 /DEF=Section:9 Reversed BEST NR: /REP_ORG=Citrus	DN623370	Csi.10562	est
Cit.4516.1.S1_s_at	-1.058	0.04857	0.167328	9.56266	9.54747	9.35036	11.5968	10.1239	9.91461	Cit.4516.1	C37_05726 /DEF=Section:2 Forward ESTs:5 BEST NR:AAP33475.1 1e-116 polygalacturonase-like protein [Fragaria x ananassa] /REP_ORG=Citrus	CV886618	Csi.1558	est
Cit.4819.1.S1_at	-1.058	6e-05	0.001804	7.91496	7.21872	7.68135	8.56863	8.52895	8.89164	Cit.4819.1	C37_06105 /DEF=Section:2 Forward ESTs:6 BEST NR:NP_191327.3 8e-87 peptidase S41 family protein [Arabidopsis thaliana] /REP_ORG=Citrus	CK665227	Csi.6714	est
Cit.9248.1.S1_s_at	-1.059	0	2.3e-05	12.585	12.8907	12.741	13.7502	13.7991	13.8443	Cit.9248.1	C37_12583 /DEF=Section:2 Forward ESTs:2 BEST NR:AAK43851.1 2e-47 chlorophyll a/b-binding protein CP29 [Arabidopsis thaliana] gb|AAN15682.1| chlorophyll a/b-binding protein CP29 [Arabidopsis thaliana] /REP_ORG=Citrus	CK701457	Csi.4868	est
Cit.35212.1.S1_at	-1.063	0.00087	0.011137	6.62689	6.57451	6.75388	8.04284	7.48851	7.61222	Cit.35212.1	C37_28230 /DEF=Section:12 Forward BEST NR:NP_197677.2 7e-83 serine carboxypeptidase S28 family protein [Arabidopsis thaliana] /REP_ORG=Citrus	CK936457	Csi.17601	est
Cit.12888.1.S1_s_at	-1.065	7e-05	0.002201	9.54404	10.3188	9.58972	11.0853	10.7968	10.7661	Cit.12888.1	C37_17112 /DEF=Section:2 Forward ESTs:2 BEST NR:AAL69493.1 3e-74 putative H+-transporting ATP synthase [Arabidopsis thaliana] /REP_ORG=Citrus	CV709851	Csi.6281	est
Cit.988.1.S1_at	-1.066	0.00181	0.018291	10.4288	10.1227	10.4034	11.5396	11.3857	11.2278	Cit.988.1	C37_01246 /DEF=Section:2 Forward ESTs:20 BEST NR:BAA33810.1 1e-106 phi-1 [Nicotiana tabacum] /REP_ORG=Citrus	CX048796	Csi.7078	est
Cit.17473.1.S1_at	-1.069	0	3.8e-05	7.26702	7.18632	7.32858	8.48098	8.26105	8.24601	Cit.17473.1	C37_09398 /DEF=Section:3 Forward ESTs:2 BEST NR:NP_192255.2 9e-24 ankyrin repeat family protein [Arabidopsis thaliana] /REP_ORG=Citrus	DN795184	---	---
Cit.35485.1.S1_s_at	-1.069	0.01896	0.088571	8.60122	10.5591	9.15633	10.8391	10.0603	10.6249	Cit.35485.1	C37_28807 /DEF=Section:12 Forward BEST NR:BAA33803.1 4e-81 chloroplast phosphoglycerate kinase [Populus nigra] /REP_ORG=Citrus	CK936796	Csi.3965	est
Cit.14023.1.S1_s_at	-1.07	0.01616	0.079475	5.0478	4.7813	5.34361	7.25941	5.70314	5.42002	Cit.14023.1	C37_18571 /DEF=Section:2 Forward ESTs:3 BEST NR:AAL83928.1 3e-28 D-type cyclin [Zea mays] /REP_ORG=Citrus	CF832725	Csi.5221	est
Cit.16287.1.S1_at	-1.071	0.02023	0.092653	4.15393	4.70363	4.22052	4.23505	5.64841	6.40714	Cit.16287.1	C37_22085 /DEF=Section:2 Forward ESTs:2 BEST NR:AAG22740.1 2e-94 allergenic isoflavone reductase-like protein Bet v 6.0102 [Betula pendula] /REP_ORG=Citrus	CX672821	---	---
Cit.38333.1.S1_at	-1.071	0.00148	0.015901	4.59891	4.59891	4.34743	6.21054	5.47674	5.07138	Cit.38333.1	C37_44265 /DEF=Section:12 Forward BEST NR:NP_850469.1 8e-45 anion exchange protein family [Arabidopsis thaliana] gb|AAL49824.1| putative anion exchange protein [Arabidopsis thaliana] /REP_ORG=Citrus	CF507476	---	---
Cit.29902.1.S1_at	-1.072	3e-05	0.0013	6.55703	7.02818	6.3463	7.75946	7.54646	7.84296	Cit.29902.1	C37_08314 /DEF=Section:11 Forward BEST NR:BAB01058.1 2e-65 unnamed protein product [Arabidopsis thaliana] /REP_ORG=Citrus	CK933843	---	---
Cit.36494.1.S1_at	-1.074	0.0064	0.041777	6.26406	6.08214	5.651	7.98907	6.67105	6.56035	Cit.36494.1	C37_36401 /DEF=Section:12 Forward BEST NR:AAL58905.1 1e-135 At1g13170/F3F19_19 [Arabidopsis thaliana] gb|AAD31070.1| Similar to gb|M86917 oxysterol-binding protein from Homo sapiens. [Arabidopsis thal /REP_ORG=Citrus	CX075400	Csi.12144	est
Cit.14649.1.S1_at	-1.075	5e-05	0.001745	6.07252	6.38993	6.18891	7.75028	7.09117	7.03411	Cit.14649.1	C37_19413 /DEF=Section:2 Forward ESTs:3 BEST NR:NP_179568.1 2e-96 leucine-rich repeat family protein / extensin family protein [Arabidopsis thaliana] /REP_ORG=Citrus	CF837914	Csi.686	est
Cit.29947.1.S1_at	-1.076	0	0.000233	6.98066	7.01846	6.873	8.07012	7.88845	8.14126	Cit.29947.1	C37_08582 /DEF=Section:11 Forward BEST NR: /REP_ORG=Citrus	CF419570	---	---
Cit.29912.1.S1_at	-1.077	5e-05	0.00169	5.03471	5.44317	5.00541	6.60606	6.01103	6.09582	Cit.29912.1	C37_08359 /DEF=Section:11 Forward BEST NR:AAG25643.1 4e-59 UDP-glucosyltransferase HRA25 [Phaseolus vulgaris] /REP_ORG=Citrus	CF838484	Csi.7174	est
Cit.38677.1.S1_s_at	-1.077	0.01352	0.070174	10.6775	12.8247	11.5105	12.8055	12.4613	12.9783	Cit.38677.1	C37_44630 /DEF=Section:12 Forward BEST NR:AAL32041.1 1e-18 chl a/b-binding protein [Retama raetam] /REP_ORG=Citrus	CK665637	Csi.149	est
Cit.7893.1.S1_at	-1.077	0.00137	0.015031	4.53123	4.28588	4.43948	6.30834	5.01965	5.15961	Cit.7893.1	C37_10829 /DEF=Section:2 Forward ESTs:2 BEST NR:BAD18986.1 8e-89 GAG-POL precursor [Vitis vinifera] /REP_ORG=Citrus	CX076289	---	---
Cit.6275.1.S1_at	-1.078	6e-05	0.001999	7.45222	6.56915	6.90418	8.1873	7.8445	8.12757	Cit.6275.1	C37_08114 /DEF=Section:2 Forward ESTs:3 BEST NR:BAB10632.1 9e-78 unnamed protein product [Arabidopsis thaliana] /REP_ORG=Citrus	CX053007	Csi.6507	est
Cit.10224.1.S1_s_at	-1.079	0.00011	0.002814	11.1821	12.2138	11.6095	12.7346	12.618	12.8912	Cit.10224.1	C37_13783 /DEF=Section:2 Forward ESTs:3 BEST NR:AAM91503.1 2e-21 At1g51400/F5D21_10 [Arabidopsis thaliana] ref|NP_564589.1| photosystem II 5 kD protein [Arabidopsis thaliana] gb|AAK91337.1| At1g51400/F5D21 /REP_ORG=Citrus	CX636137	Csi.2300 /// Csi.615	est
Cit.14227.1.S1_at	-1.079	0.02023	0.092653	5.13502	4.84203	4.7357	6.9514	5.68988	5.30773	Cit.14227.1	C37_18837 /DEF=Section:2 Forward ESTs:4 BEST NR:AAM91627.1 1e-28 unknown protein [Arabidopsis thaliana] emb|CAB41112.1| putative protein [Arabidopsis thaliana] emb|CAB78396.1| putative protein [Arabidopsis /REP_ORG=Citrus	CX044189	Csi.16711	est
Cit.28502.1.S1_s_at	-1.079	0	0.000246	9.00002	8.87768	8.69622	9.7876	9.87741	10.1468	Cit.28502.1	C37_39683 /DEF=Section:10 Reversed BEST NR:CAB95829.1 3e-45 hypothetical protein [Cicer arietinum] /REP_ORG=Citrus	CV708621	Csi.6576	est
Cit.3351.1.S1_s_at	-1.08	0	0.00026	10.1235	10.4933	10.2627	11.5529	11.103	11.4622	Cit.3351.1	C37_04237 /DEF=Section:2 Forward ESTs:6 BEST NR:AAD25541.1 1e-138 fructose-1,6-bisphosphatase precursor [Solanum tuberosum] /REP_ORG=Citrus	CV705786	Csi.6566	est
Cit.7047.1.S1_at	-1.081	0.00032	0.005686	6.41619	5.65553	6.01415	7.20912	6.84105	7.27835	Cit.7047.1	C37_09415 /DEF=Section:2 Forward ESTs:2 BEST NR:NP_195791.1 1e-100 expressed protein [Arabidopsis thaliana] pir||T48192 hypothetical protein F7A7.230 - Arabidopsis thaliana /REP_ORG=Citrus	CN185649	Csi.10562	est
Cit.38702.1.S1_at	-1.082	0.00118	0.013576	5.33564	5.8123	5.48232	7.14578	6.34364	6.38592	Cit.38702.1	C37_44657 /DEF=Section:12 Forward BEST NR:NP_566917.1 1e-21 calmodulin-binding family protein [Arabidopsis thaliana] ref|NP_974405.1| calmodulin-binding family protein [Arabidopsis thaliana] /REP_ORG=Citrus	CK701218	---	---
Cit.15181.1.S1_at	-1.084	0.00183	0.018402	9.1265	8.62798	8.77806	10.5436	9.72078	9.51865	Cit.15181.1	C37_20201 /DEF=Section:2 Forward ESTs:2 BEST NR:BAB09716.1 4e-31 unnamed protein product [Arabidopsis thaliana] ref|NP_198930.1| expressed protein [Arabidopsis thaliana] /REP_ORG=Citrus	CX670696	---	---
Cit.28955.1.S1_s_at	-1.084	0.00055	0.008109	6.51446	6.51947	6.32894	7.51147	7.50581	7.59805	Cit.28955.1	C37_41927 /DEF=Section:10 Reversed BEST NR:H96561 4e-76 probable peptide transporter [imported] - Arabidopsis thaliana gb|AAF29404.1| peptide transporter, putative [Arabidopsis thaliana] ref|NP_17 /REP_ORG=Citrus	CX635287	Csi.6370	est
Cit.8714.1.S1_s_at	-1.084	0.00205	0.019849	10.1864	11.7444	11.0201	11.9194	12.0469	12.2355	Cit.8714.1	C37_11922 /DEF=Section:2 Forward ESTs:3 BEST NR:AAO49652.1 3e-64 photosystem I-N subunit [Phaseolus vulgaris] /REP_ORG=Citrus	CX049693	Csi.3674	est
Cit.9817.1.S1_s_at	-1.084	0.00468	0.034129	6.69946	6.1238	5.81492	8.00049	6.96545	6.92315	Cit.9817.1	C37_13285 /DEF=Section:2 Forward ESTs:9 BEST NR: /REP_ORG=Citrus	CX077907	Csi.2903	est
Cit.26988.1.S1_at	-1.086	0.00265	0.023562	8.41848	8.00547	8.08521	10.0059	9.1042	8.65651	Cit.26988.1	C37_34970 /DEF=Section:10 Reversed BEST NR:AAN13032.1 5e-41 putative kinesin protein [Arabidopsis thaliana] ref|NP_195616.2| kinesin-related protein (MKRP2) [Arabidopsis thaliana] dbj|BAB71852.1| kine /REP_ORG=Citrus	CV716466	Csi.11696	est
Cit.32940.1.S1_at	-1.087	0.00171	0.017579	6.16101	7.2427	6.20625	7.8693	7.32582	7.67549	Cit.32940.1	C37_24712 /DEF=Section:12 Forward BEST NR:AAR28998.1 4e-74 CMV 1a interacting protein 1 [Nicotiana tabacum] /REP_ORG=Citrus	CX295749	Csi.4914	est
Cit.22234.1.S1_s_at	-1.088	0.00261	0.023331	8.17554	7.92584	7.57291	9.66314	8.69009	8.58429	Cit.22234.1	C37_30720 /DEF=Section:9 Reversed BEST NR:AAQ17461.1 1e-101 beta-D-glucosidase [Gossypium hirsutum] /REP_ORG=Citrus	CX667827	Csi.8185	est
Cit.2001.1.S1_at	-1.09	0.00512	0.036181	8.76849	8.49653	8.47998	10.4036	9.51121	9.09944	Cit.2001.1	C37_02522 /DEF=Section:2 Forward ESTs:7 BEST NR:BAA81686.1 9e-59 expressed in cucumber hypocotyls [Cucumis sativus] dbj|BAC75541.1| arabinogalactan protein [Cucumis sativus] /REP_ORG=Citrus	CV884879	Csi.4902	est
Cit.14493.1.S1_s_at	-1.092	0.00505	0.035927	8.51642	7.79523	8.30733	9.61568	9.31258	8.9675	Cit.14493.1	C37_19208 /DEF=Section:2 Forward ESTs:4 BEST NR:AAL38527.1 5e-71 CSLC7 [Oryza sativa] /REP_ORG=Citrus	CF835773	Csi.955	est
Cit.10232.1.S1_s_at	-1.093	0.0004	0.006549	5.41854	4.8489	5.1465	6.77791	5.99693	5.91665	Cit.10232.1	C37_13791 /DEF=Section:2 Forward ESTs:2 BEST NR: /REP_ORG=Citrus	CF834223	Csi.4960	est
Cit.7081.1.S1_at	-1.093	0.00152	0.016148	5.76789	5.61132	5.7482	7.50629	6.47038	6.42923	Cit.7081.1	C37_09471 /DEF=Section:2 Forward ESTs:2 BEST NR:AAN46769.1 9e-61 At3g63200/F16M2_50 [Arabidopsis thaliana] gb|AAL08247.1| AT3g63200/F16M2_50 [Arabidopsis thaliana] ref|NP_567142.1| patatin-related [Arabido /REP_ORG=Citrus	CX072850	Csi.12045	est
Cit.12977.1.S1_at	-1.094	0.00142	0.015454	8.20546	8.11684	8.41942	8.52887	9.73039	9.76373	Cit.12977.1	C37_17215 /DEF=Section:2 Forward ESTs:3 BEST NR:BAC43758.1 7e-16 tentative caffeine synthase 3 [Coffea arabica] /REP_ORG=Citrus	CX635527	---	---
Cit.5862.1.S1_s_at	-1.095	1e-05	0.000718	9.19615	8.49829	8.89516	9.88029	9.84079	10.1543	Cit.5862.1	C37_07502 /DEF=Section:2 Forward ESTs:2 BEST NR:AAD30578.1 6e-64 trehalose-6-phosphate synthase [Arabidopsis thaliana] ref|NP_177979.1| alpha, alpha-trehalose-phosphate synthase, UDP-forming, putative / tr /REP_ORG=Citrus	CX674553	Csi.5939	est
Cit.5213.1.S1_at	-1.096	0.00459	0.033636	4.52843	4.67074	4.84683	6.33659	5.30788	5.68971	Cit.5213.1	C37_06598 /DEF=Section:2 Forward ESTs:6 BEST NR:NP_195202.1 2e-42 auxin-induced (indole-3-acetic acid induced) protein family [Arabidopsis thaliana] /REP_ORG=Citrus	CX053415	Csi.5642	est
Cit.29781.1.S1_at	-1.097	0.00041	0.006634	5.33641	5.84844	5.21975	7.10806	6.32246	6.26646	Cit.29781.1	C37_07162 /DEF=Section:11 Forward BEST NR:NP_566589.1 1e-58 leucine-rich repeat transmembrane protein kinase, putative [Arabidopsis thaliana] /REP_ORG=Citrus	CF420113	---	---
Cit.37233.1.S1_at	-1.097	2e-05	0.00092	8.06755	7.36015	7.77711	9.02751	8.80303	8.66444	Cit.37233.1	C37_43107 /DEF=Section:12 Forward BEST NR:AAL58965.1 7e-36 putative antifreeze glycoprotein precursor [Oryza sativa] /REP_ORG=Citrus	BQ623649	Csi.17599	est
Cit.6558.1.S1_s_at	-1.097	0.03918	0.145386	9.33248	8.5196	8.37418	10.629	9.47318	9.41455	Cit.6558.1	C37_08571 /DEF=Section:2 Forward ESTs:2 BEST NR: /REP_ORG=Citrus	CX637336	---	---
Cit.12897.1.S1_at	-1.098	0.00102	0.012302	4.60452	4.44891	4.52712	6.29838	5.22387	5.35297	Cit.12897.1	C37_17122 /DEF=Section:2 Forward ESTs:9 BEST NR:AAM52881.1 8e-73 GRF1-interacting factor 1 [Arabidopsis thaliana] gb|AAO42456.1| unknown protein [Arabidopsis thaliana] gb|AAO22666.1| unknown protein [Arabi /REP_ORG=Citrus	CB290587	Csi.2333	est
Cit.1597.1.S1_at	-1.098	3e-05	0.001275	7.81371	7.44192	7.50758	9.07527	8.50244	8.47991	Cit.1597.1	C37_02018 /DEF=Section:2 Forward ESTs:3 BEST NR:BAD01276.1 2e-42 putative anthocyanin-related membrane protein 1 (Anm1) [Oryza sativa (japonica cultivar-group)] /REP_ORG=Citrus	CX644209	---	---
Cit.37942.1.S1_at	-1.099	5e-05	0.00168	6.55607	6.0025	6.03155	7.6187	7.05267	7.21431	Cit.37942.1	C37_43864 /DEF=Section:12 Forward BEST NR:NP_564084.1 8e-49 dehydration-induced protein-related [Arabidopsis thaliana] gb|AAF79446.1| F18O14.20 [Arabidopsis thaliana] /REP_ORG=Citrus	CF504149	Csi.16577	est
Cit.2345.1.S1_s_at	-1.1	0	3e-05	11.3104	11.322	11.0979	12.3647	12.2199	12.4464	Cit.2345.1	C37_02953 /DEF=Section:2 Forward ESTs:3 BEST NR:AAQ56193.1 7e-92 aminotransferase 2 [Cucumis melo] /REP_ORG=Citrus	CF836138	Csi.6766	est
Cit.24259.1.S1_at	-1.101	0.00336	0.027559	4.492	4.53441	4.14968	6.12491	5.24464	5.1109	Cit.24259.1	C37_40976 /DEF=Section:9 Reversed BEST NR:D71410 5e-31 hypothetical protein - Arabidopsis thaliana emb|CAB10254.1| hypothetical protein [Arabidopsis thaliana] /REP_ORG=Citrus	CD574183	---	---
Cit.30502.1.S1_at	-1.101	0	0.000137	9.298	9.29234	9.28734	10.4079	10.4729	10.3006	Cit.30502.1	C37_12556 /DEF=Section:11 Forward BEST NR:CAA43590.1 3e-77 Type I (26 kD) CP29 polypeptide [Lycopersicon esculentum] /REP_ORG=Citrus	BQ624229	Csi.149	est
Cit.31512.1.S1_at	-1.103	0	0.000175	8.0663	8.3072	7.94862	9.22044	9.08068	9.32967	Cit.31512.1	C37_22714 /DEF=Section:11 Forward BEST NR:XP_474988.1 1e-102 OSJNBa0065B15.8 [Oryza sativa (japonica cultivar-group)] emb|CAD39904.2| OSJNBa0065B15.8 [Oryza sativa (japonica cultivar-group)] /REP_ORG=Citrus	CX546774	---	---
Cit.15707.1.S1_at	-1.104	0.00144	0.015608	9.58634	9.33289	8.9373	11.0973	10.0567	10.0135	Cit.15707.1	C37_21043 /DEF=Section:2 Forward ESTs:3 BEST NR:BAB40710.1 5e-20 BY-2 kinesin-like protein 10 [Nicotiana tabacum] /REP_ORG=Citrus	CF828325	---	---
Cit.37515.1.S1_at	-1.104	0	8.3e-05	8.99727	9.22303	9.01111	10.4042	10.0431	10.0956	Cit.37515.1	C37_43411 /DEF=Section:12 Forward BEST NR:NP_920161.1 3e-30 unknown protein [Oryza sativa (japonica cultivar-group)] gb|AAP52448.1| unknown protein [Oryza sativa (japonica cultivar-group)] gb|AAL76194 /REP_ORG=Citrus	CF417168	Csi.17616	est
Cit.19960.1.S1_at	-1.106	0.00071	0.009547	6.77762	6.32915	6.62451	6.97962	8.13053	7.93967	Cit.19960.1	C37_29094 /DEF=Section:8 Forward BEST NR: /REP_ORG=Citrus	CK940092	---	---
Cit.9890.1.S1_s_at	-1.106	0.02116	0.095443	10.18	10.6011	10.009	12.2824	11.1726	10.6529	Cit.9890.1	C37_13368 /DEF=Section:2 Forward ESTs:41 BEST NR:CAC44032.1 9e-34 snakin-1 [Solanum tuberosum] /REP_ORG=Citrus	CK933281	Csi.2935	est
Cit.15288.1.S1_at	-1.107	0.00227	0.02131	7.83084	7.46513	7.65272	9.3527	8.51805	8.39836	Cit.15288.1	C37_20372 /DEF=Section:2 Forward ESTs:2 BEST NR:AAL38605.1 1e-148 AT5g50150/MPF21_17 [Arabidopsis thaliana] gb|AAK97667.1| AT5g50150/MPF21_17 [Arabidopsis thaliana] ref|NP_199826.1| expressed protein [Arabi /REP_ORG=Citrus	CX666359	---	---
Cit.11144.1.S1_s_at	-1.108	0.01762	0.08411	7.54022	6.90755	7.3405	8.83135	8.2576	8.02308	Cit.11144.1	C37_14922 /DEF=Section:2 Forward ESTs:3 BEST NR:CAB95829.1 3e-78 hypothetical protein [Cicer arietinum] /REP_ORG=Citrus	CX053912	Csi.6096	est
Cit.7931.1.S1_at	-1.109	0	4.2e-05	8.84286	8.68424	8.76196	10.0789	9.78579	9.75041	Cit.7931.1	C37_10892 /DEF=Section:2 Forward ESTs:2 BEST NR:AAP68347.1 1e-107 At5g12900 [Arabidopsis thaliana] gb|AAM98173.1| putative protein [Arabidopsis thaliana] emb|CAB88254.1| putative protein [Arabidopsis thalia /REP_ORG=Citrus	CX047015	Csi.11908	est
Cit.17062.1.S1_s_at	-1.11	0.00014	0.003363	6.67568	7.30807	6.30036	7.92114	7.6659	8.0275	Cit.17062.1	C37_02577 /DEF=Section:3 Forward ESTs:2 BEST NR:AAS58518.1 2e-39 MYB transcription factor [Arabidopsis thaliana] /REP_ORG=Citrus	CK935780	Csi.1567	est
Cit.17882.1.S1_s_at	-1.11	0.00013	0.003137	7.477	6.87579	6.9161	8.66515	7.77782	8.15611	Cit.17882.1	C37_15776 /DEF=Section:3 Forward ESTs:2 BEST NR:AAG24863.1 8e-48 CONSTANS-like protein [Ipomoea nil] /REP_ORG=Citrus	CK936954	Csi.11739 /// Csi.694	est
Cit.1322.1.S1_s_at	-1.111	1e-05	0.000584	9.07471	9.36229	8.90481	10.3756	9.91219	10.3866	Cit.1322.1	C37_01665 /DEF=Section:2 Forward ESTs:16 BEST NR:NP_173653.1 3e-87 UDP-glucoronosyl/UDP-glucosyl transferase family protein [Arabidopsis thaliana] /REP_ORG=Citrus	CN192282	Csi.2386	est
Cit.18435.1.S1_at	-1.111	0.00085	0.01098	6.2885	5.59422	6.03135	6.83469	7.33082	7.08047	Cit.18435.1	C37_23649 /DEF=Section:8 Forward BEST NR:AAP51897.1 1e-16 putative protein kinase [Oryza sativa (japonica cultivar-group)] ref|NP_919610.1| putative protein kinase [Oryza sativa (japonica cultivar-g /REP_ORG=Citrus	CX288291	Csi.1165	est
Cit.32202.1.S1_at	-1.111	0.01331	0.069535	6.54846	6.14442	6.1574	8.40691	7.11133	6.66528	Cit.32202.1	C37_23807 /DEF=Section:12 Forward BEST NR:XP_475138.1 6e-18 putative protein kinase [Oryza sativa (japonica cultivar-group)] gb|AAV31240.1| putative protein kinase [Oryza sativa (japonica cultivar-gro /REP_ORG=Citrus	CX289235	---	---
Cit.16402.1.S1_at	-1.112	0.00012	0.003018	9.85557	9.57132	9.50611	11.2054	10.4915	10.5732	Cit.16402.1	C37_22268 /DEF=Section:2 Forward ESTs:2 BEST NR:CAB81501.1 1e-62 putative protein [Arabidopsis thaliana] emb|CAA18486.1| putative protein [Arabidopsis thaliana] emb|CAA21478.1| putative protein [Arabidopsi /REP_ORG=Citrus	CX676356	---	---
Cit.23474.1.S1_at	-1.112	0.00323	0.026928	6.07262	7.04239	6.57326	8.16745	7.12093	7.73555	Cit.23474.1	C37_38099 /DEF=Section:9 Reversed BEST NR:AAF89207.1 7e-56 LHCII type I chlorophyll a/b-binding protein [Vigna radiata] /REP_ORG=Citrus	CX674713	Csi.180	est
Cit.35640.1.S1_s_at	-1.112	0.00371	0.029209	6.40122	6.97239	6.20769	7.80975	7.60063	7.50719	Cit.35640.1	C37_29125 /DEF=Section:12 Forward BEST NR:BAA33810.1 6e-79 phi-1 [Nicotiana tabacum] /REP_ORG=Citrus	CK939948	Csi.7078	est
Cit.6675.1.S1_at	-1.112	0.0054	0.037492	7.44962	7.08167	7.56174	8.60683	8.40165	8.42067	Cit.6675.1	C37_08760 /DEF=Section:2 Forward ESTs:3 BEST NR:AAM10080.1 1e-106 putative protein [Arabidopsis thaliana] gb|AAK96825.1| putative protein [Arabidopsis thaliana] ref|NP_566996.1| expressed protein [Arabidops /REP_ORG=Citrus	CV710583	---	---
Cit.24381.1.S1_s_at	-1.115	0.00039	0.006444	6.78498	6.43838	6.73305	8.13975	7.71897	7.44349	Cit.24381.1	C37_41345 /DEF=Section:9 Reversed BEST NR:AAL06537.1 2e-13 AT3g11590/F24K9_26 [Arabidopsis thaliana] /REP_ORG=Citrus	CX543936	Csi.398	est
Cit.17473.1.S1_a_at	-1.116	0	0.000124	8.34243	7.9998	8.20629	9.44611	9.10606	9.34517	Cit.17473.1	C37_09398 /DEF=Section:3 Forward ESTs:2 BEST NR:NP_192255.2 9e-24 ankyrin repeat family protein [Arabidopsis thaliana] /REP_ORG=Citrus	DN795184	---	---
Cit.30268.1.S1_at	-1.116	0.00076	0.010075	5.5174	5.57232	5.05861	7.19359	6.14232	6.16181	Cit.30268.1	C37_10154 /DEF=Section:11 Forward BEST NR:NP_177185.3 2e-70 NHL repeat-containing protein [Arabidopsis thaliana] /REP_ORG=Citrus	CF509239	---	---
Cit.32063.1.S1_at	-1.116	4e-05	0.001563	9.02952	8.23843	8.5091	10.0606	9.48111	9.58449	Cit.32063.1	C37_23646 /DEF=Section:12 Forward BEST NR:AAM70559.1 6e-62 AT3g27050/MOJ10_14 [Arabidopsis thaliana] gb|AAK50060.1| AT3g27050/MOJ10_14 [Arabidopsis thaliana] ref|NP_566807.1| expressed protein [Arabi /REP_ORG=Citrus	CX288259	---	---
Cit.17203.1.S1_s_at	-1.118	0.00134	0.014813	10.5128	12.0725	11.2815	12.3106	12.3225	12.5884	Cit.17203.1	C37_05247 /DEF=Section:3 Forward ESTs:7 BEST NR:CAB75430.1 8e-61 putative 16kDa membrane protein [Nicotiana tabacum] /REP_ORG=Citrus	CX636120	Csi.5773	est
Cit.2192.1.S1_s_at	-1.118	0.02049	0.093487	5.41573	5.96825	5.54285	7.91173	6.10244	6.26809	Cit.2192.1	C37_02765 /DEF=Section:2 Forward ESTs:8 BEST NR:AAR31213.1 4e-65 GAI protein [Oryza sativa] /REP_ORG=Citrus	CX545504	Csi.17241	est
Cit.16016.1.S1_at	-1.12	0.00322	0.026848	7.5058	6.87055	7.18968	9.05633	7.89037	7.97823	Cit.16016.1	C37_21604 /DEF=Section:2 Forward ESTs:2 BEST NR:BAC42970.1 1e-95 putative receptor like protein kinase [Arabidopsis thaliana] ref|NP_201077.2| leucine-rich repeat family protein / protein kinase family pro /REP_ORG=Citrus	CX073816	Csi.5782	est
Cit.7161.1.S1_at	-1.121	2e-05	0.00095	7.05425	6.3789	6.52195	7.84691	7.55151	7.9205	Cit.7161.1	C37_09628 /DEF=Section:2 Forward ESTs:2 BEST NR:NP_193096.2 2e-33 glycosyl hydrolase family protein 17 [Arabidopsis thaliana] /REP_ORG=Citrus	CF837053	---	---
Cit.13412.1.S1_s_at	-1.122	3e-05	0.001329	9.44935	9.05452	9.28097	10.6851	10.1501	10.3147	Cit.13412.1	C37_17765 /DEF=Section:2 Forward ESTs:3 BEST NR:AAM10949.1 1e-56 putative bHLH transcription factor [Arabidopsis thaliana] /REP_ORG=Citrus	CD575223	Csi.8824	est
Cit.6795.1.S1_at	-1.122	1e-05	0.000617	7.70431	7.40231	7.51336	8.94797	8.43359	8.60452	Cit.6795.1	C37_08946 /DEF=Section:2 Forward ESTs:3 BEST NR:AAO61749.1 5e-78 subtilisin-like seed-specific protein [Arachis hypogaea] /REP_ORG=Citrus	CN182565	Csi.10837	est
Cit.26984.1.S1_at	-1.124	0.00084	0.010837	4.41201	4.54954	4.54243	6.30554	5.43138	5.13777	Cit.26984.1	C37_34956 /DEF=Section:10 Reversed BEST NR:AAR92199.1 5e-18 reduced vernalization response 1 [Brassica rapa] /REP_ORG=Citrus	CV716397	Csi.16679	est
Cit.37624.1.S1_s_at	-1.124	0	3.1e-05	11.2162	11.2775	11.1288	12.3033	12.3457	12.3444	Cit.37624.1	C37_43527 /DEF=Section:12 Forward BEST NR:AAD28640.2 3e-58 geranylgeranyl hydrogenase [Glycine max] /REP_ORG=Citrus	CF417986	Csi.2458	est
Cit.20989.1.S1_at	-1.125	0	2.9e-05	7.31779	7.2271	7.0879	8.37175	8.27489	8.36125	Cit.20989.1	C37_45941 /DEF=Section:8 Forward BEST NR:CAB78276.1 6e-69 flavonoid 3 , 5 -hydroxylase like protein [Arabidopsis thaliana] emb|CAB45980.1| flavonoid 3 , 5 -hydroxylase like protein [Arabidopsis thal /REP_ORG=Citrus	DN795376	---	---
Cit.19567.1.S1_at	-1.126	3e-05	0.001236	7.51161	7.50243	7.12689	8.87491	8.35516	8.28864	Cit.19567.1	C37_28347 /DEF=Section:8 Forward BEST NR:AAM64577.1 8e-17 putative nitrilase-associated protein [Arabidopsis thaliana] /REP_ORG=Citrus	CK935924	Csi.6607	est
Cit.12981.1.S1_x_at	-1.127	0.00229	0.02142	7.97292	7.78908	7.78686	9.59228	8.84624	8.49112	Cit.12981.1	C37_17219 /DEF=Section:2 Forward ESTs:4 BEST NR:AAD25141.1 1e-113 expressed protein [Arabidopsis thaliana] gb|AAL90964.1| At2g17230/T23A1.9 [Arabidopsis thaliana] gb|AAL24171.1| At2g17230/T23A1.9 [Arabidops /REP_ORG=Citrus	CX640499	---	---
Cit.22413.1.S1_at	-1.129	0.00085	0.010947	4.57406	4.16546	4.48246	6.09929	5.37962	5.12885	Cit.22413.1	C37_31605 /DEF=Section:9 Reversed BEST NR:BAC84100.1 3e-29 putative transcription activator RF2a [Oryza sativa (japonica cultivar-group)] /REP_ORG=Citrus	CB291126	Csi.1813	est
Cit.14378.1.S1_s_at	-1.13	0.00433	0.032343	6.65557	5.9347	6.48215	7.68386	7.37281	7.40503	Cit.14378.1	C37_19050 /DEF=Section:2 Forward ESTs:2 BEST NR: /REP_ORG=Citrus	CX665636	---	---
Cit.27320.1.S1_at	-1.131	0.01087	0.060602	4.80183	4.85629	4.51731	6.64807	5.65235	5.26857	Cit.27320.1	C37_35729 /DEF=Section:10 Reversed BEST NR:CAB79789.1 8e-78 putative protein [Arabidopsis thaliana] emb|CAB52444.1| putative protein [Arabidopsis thaliana] gb|AAO00896.1| putative protein [Arabidopsis /REP_ORG=Citrus	CX070539	Csi.9065	est
Cit.25296.1.S1_at	-1.133	0.00092	0.011469	5.88674	5.58274	5.47588	7.53573	6.29421	6.51498	Cit.25296.1	C37_30052 /DEF=Section:10 Reversed BEST NR:BAB08684.1 3e-43 ABC transporter-like protein [Arabidopsis thaliana] gb|AAO50489.1| putative ABC transporter family protein [Arabidopsis thaliana] gb|AAO4193 /REP_ORG=Citrus	DN624384	---	---
Cit.14522.1.S1_at	-1.134	0.00863	0.051267	8.94768	8.34308	8.42122	10.7949	9.46328	8.85489	Cit.14522.1	C37_19250 /DEF=Section:2 Forward ESTs:4 BEST NR:CAA10382.2 1e-82 alpha-D-xylosidase [Tropaeolum majus] /REP_ORG=Citrus	CX043829	Csi.6565	est
Cit.9662.1.S1_s_at	-1.135	0.0007	0.009443	7.17182	7.41298	7.04512	8.97835	8.06147	7.9945	Cit.9662.1	C37_13104 /DEF=Section:2 Forward ESTs:21 BEST NR:AAV50005.1 1e-138 14-3-3 family protein [Malus x domestica] /REP_ORG=Citrus	CV884875	Csi.185	est
Cit.23062.1.S1_at	-1.136	1e-05	0.0006	6.14308	5.84666	5.76217	7.23556	6.81668	7.10851	Cit.23062.1	C37_34909 /DEF=Section:9 Reversed BEST NR: /REP_ORG=Citrus	CV716194	Csi.2782	est
Cit.30659.1.S1_s_at	-1.136	0.00823	0.049709	8.29161	10.1773	8.96949	10.3495	10.0297	10.467	Cit.30659.1	C37_15837 /DEF=Section:11 Forward BEST NR: /REP_ORG=Citrus	CK702071	Csi.182 /// Csi.6674	est
Cit.37512.1.S1_at	-1.137	0	9.1e-05	6.48788	6.64009	6.51431	7.85413	7.44095	7.75938	Cit.37512.1	C37_43407 /DEF=Section:12 Forward BEST NR:T48383 1e-69 uracil transporter-like protein - Arabidopsis thaliana emb|CAB83318.1| uracil transporter-like protein [Arabidopsis thaliana] /REP_ORG=Citrus	CF417133	---	---
Cit.24517.1.S1_s_at	-1.138	1e-05	0.000751	7.03214	6.37817	6.86625	7.89656	7.87877	7.91536	Cit.24517.1	C37_41726 /DEF=Section:9 Reversed BEST NR:AAU05534.1 3e-28 At4g12320 [Arabidopsis thaliana] /REP_ORG=Citrus	CX546022	---	---
Cit.13949.1.S1_s_at	-1.141	0.0003	0.005451	8.39396	8.0129	7.92032	9.80833	9.00625	8.9363	Cit.13949.1	C37_18467 /DEF=Section:2 Forward ESTs:3 BEST NR:NP_187173.2 4e-33 heavy-metal-associated domain-containing protein [Arabidopsis thaliana] /REP_ORG=Citrus	CX043332	Csi.3132	est
Cit.40091.1.S1_at	-1.144	0.04433	0.157471	5.00016	5.16871	4.9178	7.36803	5.78374	5.36614	Cit.40091.1	C37_46949 /DEF=Section:12 Forward BEST NR:AAN28880.1 1e-86 At2g42580/F14N22.15 [Arabidopsis thaliana] gb|AAD22995.2| expressed protein [Arabidopsis thaliana] gb|AAK32908.1| At2g42580/F14N22.15 [Arabi /REP_ORG=Citrus	46949	---	---
Cit.5926.1.S1_at	-1.144	0.00501	0.035746	9.51908	8.55606	8.73072	10.8769	9.78124	9.57978	Cit.5926.1	C37_07592 /DEF=Section:2 Forward ESTs:3 BEST NR:BAB01923.1 2e-74 beta-galactosidase [Arabidopsis thaliana] emb|CAB64737.1| putative beta-galactosidase [Arabidopsis thaliana] ref|NP_187988.1| beta-galactosi /REP_ORG=Citrus	CX072790	Csi.8088	est
Cit.12418.1.S1_s_at	-1.148	0	0.000359	11.9648	11.6276	11.5226	13.1941	12.6755	12.6895	Cit.12418.1	C37_16515 /DEF=Section:2 Forward ESTs:8 BEST NR:CAA04526.1 1e-110 magnesium chelatase subunit [Glycine max] pir||T07126 magnesium chelatase (EC 4.99.1.-) chain chlH - soybean /REP_ORG=Citrus	CF837628	Csi.144	est
Cit.10824.1.S1_at	-1.152	0.01272	0.067454	9.15217	8.65027	8.17376	10.8907	9.45562	9.0846	Cit.10824.1	C37_14526 /DEF=Section:2 Forward ESTs:20 BEST NR:Q43716 1e-111 Flavonol 3-O-glucosyltransferase (UDP-glucose flavonoid 3-O-glucosyltransferase) (Anthocyanin rhamnosyl /REP_ORG=Citrus	CF832388	Csi.3908	full length
Cit.25416.1.S1_s_at	-1.155	0.00164	0.01703	8.45931	7.72383	8.07944	9.98282	8.9426	8.80081	Cit.25416.1	C37_30445 /DEF=Section:10 Reversed BEST NR: /REP_ORG=Citrus	CX664747	---	---
Cit.465.1.S1_s_at	-1.156	1e-05	0.000672	10.9332	11.1538	11.1829	11.9514	12.3713	12.4148	Cit.465.1	C37_00570 /DEF=Section:2 Forward ESTs:23 BEST NR:CAB05370.1 1e-139 thi [Citrus sinensis] pir||T10474 thiamin biosynthesis protein thi1 - sweet orange sp|O23787|THI4_CITSI Thiazole biosynthetic enzyme, chloro /REP_ORG=Citrus	CB293890	Csi.5984	est
Cit.18305.1.S1_at	-1.158	0.00015	0.003449	6.18548	5.85861	6.00942	7.75348	7.04365	6.72942	Cit.18305.1	C37_22747 /DEF=Section:3 Forward ESTs:2 BEST NR:NP_917373.1 3e-45 P0445H04.27 [Oryza sativa (japonica cultivar-group)] /REP_ORG=Citrus	CX047732	---	---
Cit.33113.1.S1_at	-1.158	1e-05	0.000644	6.06082	6.53693	6.09253	7.58847	7.15548	7.41927	Cit.33113.1	C37_24928 /DEF=Section:12 Forward BEST NR:AAM65225.1 1e-101 unknown [Arabidopsis thaliana] dbj|BAC43147.1| unknown protein [Arabidopsis thaliana] gb|AAO63411.1| At1g51115 [Arabidopsis thaliana] /REP_ORG=Citrus	CX297419	---	---
Cit.19416.1.S1_at	-1.159	0.02741	0.113746	5.89264	5.26541	5.68723	8.12776	6.24864	5.94709	Cit.19416.1	C37_28030 /DEF=Section:8 Forward BEST NR:NP_566698.1 1e-26 proline-rich family protein [Arabidopsis thaliana] dbj|BAB01392.1| unnamed protein product [Arabidopsis thaliana] /REP_ORG=Citrus	CK933657	Csi.10367	est
Cit.9662.1.S1_at	-1.159	8e-05	0.00224	8.47263	8.26184	8.2857	9.94116	9.2551	9.29948	Cit.9662.1	C37_13104 /DEF=Section:2 Forward ESTs:21 BEST NR:AAV50005.1 1e-138 14-3-3 family protein [Malus x domestica] /REP_ORG=Citrus	CV884875	Csi.185	est
Cit.28947.1.S1_at	-1.16	0	0.00025	6.00682	5.76777	5.72084	6.82231	6.99358	7.15968	Cit.28947.1	C37_41878 /DEF=Section:10 Reversed BEST NR:AAM64614.1 2e-98 Isp4-like protein [Arabidopsis thaliana] /REP_ORG=Citrus	CX546786	---	---
Cit.8299.1.S1_at	-1.161	0.00131	0.014635	7.68755	7.09047	7.37623	9.14416	8.23852	8.25552	Cit.8299.1	C37_11391 /DEF=Section:2 Forward ESTs:2 BEST NR:AAL91629.1 2e-19 AT3g25560/MWL2_18 [Arabidopsis thaliana] gb|AAO11535.1| At3g25560/MWL2_18 [Arabidopsis thaliana] ref|NP_189183.2| protein kinase family prot /REP_ORG=Citrus	CX638161	---	---
Cit.16093.1.S1_at	-1.163	0.01154	0.063139	7.11062	7.0542	6.57008	9.10117	7.48468	7.63915	Cit.16093.1	C37_21757 /DEF=Section:2 Forward ESTs:2 BEST NR:NP_568384.1 3e-11 expressed protein [Arabidopsis thaliana] gb|AAM65887.1| unknown [Arabidopsis thaliana] /REP_ORG=Citrus	CF835763	Csi.2630	est
Cit.17061.1.S1_s_at	-1.163	0	3.9e-05	7.06551	7.34071	7.06839	8.3003	8.31406	8.34926	Cit.17061.1	C37_02576 /DEF=Section:3 Forward ESTs:3 BEST NR:AAS58518.1 2e-74 MYB transcription factor [Arabidopsis thaliana] /REP_ORG=Citrus	CK935780	Csi.1567	est
Cit.40194.1.S1_s_at	-1.163	5e-05	0.001627	6.42514	7.02757	6.4678	8.17229	7.55846	7.67732	Cit.40194.1	C37_47099 /DEF=Section:12 Forward BEST NR:AAM29182.1 2e-27 Aux/IAA protein [Solanum tuberosum] /REP_ORG=Citrus	DR404247	Csi.3770	est
Cit.10231.1.S1_at	-1.164	0.00038	0.006288	4.63634	4.64555	4.172	6.29973	5.29793	5.34703	Cit.10231.1	C37_13790 /DEF=Section:2 Forward ESTs:15 BEST NR:AAD01264.1 8e-87 glucose acyltransferase [Solanum berthaultii] /REP_ORG=Citrus	CF833167	Csi.4960	est
Cit.24414.1.S1_at	-1.164	0.00355	0.028513	5.1198	4.91511	4.97119	6.82466	5.72935	5.94266	Cit.24414.1	C37_41417 /DEF=Section:9 Reversed BEST NR:AAT57674.1 4e-38 proline oxidase/dehydrogenase 1 [Nicotiana tabacum] /REP_ORG=Citrus	CX544362	---	---
Cit.13098.1.S1_at	-1.166	0.00018	0.003885	7.86717	7.56653	7.80475	9.49828	8.61268	8.62425	Cit.13098.1	C37_17346 /DEF=Section:2 Forward ESTs:9 BEST NR:NP_188636.1 1e-145 aspartyl protease family protein [Arabidopsis thaliana] /REP_ORG=Citrus	CD575378	---	---
Cit.31860.1.S1_s_at	-1.166	0.01729	0.082893	12.1419	11.9554	11.6683	13.6776	12.9197	12.6669	Cit.31860.1	C37_23368 /DEF=Section:12 Forward BEST NR:S33621 5e-13 ADR11-2 protein - soybean (fragment) emb|CAA49341.1| ADR11 [Glycine max] /REP_ORG=Citrus	AU300809	Csi.3952	est
Cit.14332.1.S1_at	-1.167	0	0.000164	8.99218	8.62106	8.90008	9.76999	10.1046	10.1403	Cit.14332.1	C37_18992 /DEF=Section:2 Forward ESTs:2 BEST NR:AAF63239.1 1e-49 alpha-amylase [Malus x domestica] /REP_ORG=Citrus	CX545994	---	---
Cit.12748.1.S1_s_at	-1.168	1e-05	0.000797	10.6724	10.5318	10.8274	11.5262	11.8699	12.1386	Cit.12748.1	C37_16941 /DEF=Section:2 Forward ESTs:7 BEST NR:AAR86689.1 1e-124 fructose-bisphosphate aldolase [Glycine max] /REP_ORG=Citrus	CV705555	---	---
Cit.6447.1.S1_s_at	-1.169	0	0.000294	4.65237	4.83027	4.65999	6.24108	5.57892	5.83031	Cit.6447.1	C37_08397 /DEF=Section:2 Forward ESTs:2 BEST NR:CAB62355.1 8e-28 putative protein [Arabidopsis thaliana] pir||T46210 hypothetical protein T8P19.170 - Arabidopsis thaliana ref|NP_190435.1| hypothetical prot /REP_ORG=Citrus	DN620846	Csi.9270	est
Cit.15496.1.S1_at	-1.171	0.00027	0.005052	8.37948	8.06148	7.79975	9.8289	9.03929	8.88418	Cit.15496.1	C37_20706 /DEF=Section:2 Forward ESTs:3 BEST NR:AAF91322.1 3e-99 receptor-like protein kinase 1 [Glycine max] /REP_ORG=Citrus	CX669844	---	---
Cit.6480.1.S1_at	-1.172	0.00055	0.008137	6.3782	5.96724	6.50609	8.0757	7.24389	7.0475	Cit.6480.1	C37_08447 /DEF=Section:2 Forward ESTs:2 BEST NR:CAC84774.1 3e-58 P70 protein [Nicotiana tabacum] /REP_ORG=Citrus	CF835343	Csi.2619	est
Cit.13894.1.S1_at	-1.174	0.02668	0.111599	9.46211	8.73755	8.89027	10.8228	9.96076	9.82872	Cit.13894.1	C37_18396 /DEF=Section:2 Forward ESTs:4 BEST NR:NP_197410.1 9e-15 heavy-metal-associated domain-containing protein [Arabidopsis thaliana] /REP_ORG=Citrus	CF833023	Csi.2406	est
Cit.6838.1.S1_at	-1.174	0.00122	0.01393	6.58625	6.64404	6.88312	7.11277	8.31627	8.2071	Cit.6838.1	C37_09021 /DEF=Section:2 Forward ESTs:3 BEST NR:AAN18189.1 4e-58 At2g34960/F19I3.19 [Arabidopsis thaliana] gb|AAL91292.1| At2g34960/F19I3.19 [Arabidopsis thaliana] /REP_ORG=Citrus	CF832082	Csi.4922	est
Cit.36709.1.S1_s_at	-1.177	0.00044	0.006983	5.88674	6.6145	5.70152	7.54204	6.93978	7.25197	Cit.36709.1	C37_38868 /DEF=Section:12 Forward BEST NR:NP_567057.2 5e-15 basic helix-loop-helix (bHLH) family protein [Arabidopsis thaliana] /REP_ORG=Citrus	CV704692	---	---
Cit.23279.1.S1_s_at	-1.178	1e-05	0.000494	7.82649	7.90336	8.12416	9.24003	9.16238	8.98642	Cit.23279.1	C37_37207 /DEF=Section:9 Reversed BEST NR:CAA60621.1 1e-79 delta-8 sphingolipid desaturase [Helianthus annuus] pir||S68358 Delta8 sphingolipid desaturase (EC 1.14.99.-) [similarity] - common sunflowe /REP_ORG=Citrus	CX047616	Csi.4533	est
Cit.7299.1.S1_s_at	-1.181	0.01342	0.069798	5.86753	5.74314	5.65773	8.06161	6.3643	6.3864	Cit.7299.1	C37_09867 /DEF=Section:2 Forward ESTs:2 BEST NR:T09854 4e-26 proline-rich cell wall protein - upland cotton gb|AAA79360.1| proline-rich cell wall protein /REP_ORG=Citrus	CX543131	Csi.2664	est
Cit.18639.1.S1_at	-1.182	0.00032	0.005662	4.45242	4.2567	4.48645	6.04828	5.55129	5.14112	Cit.18639.1	C37_25058 /DEF=Section:8 Forward BEST NR:AAK54279.1 4e-16 (E)-beta-farnesene synthase [Citrus junos] /REP_ORG=Citrus	CX298257	Csi.5433	est
Cit.13305.1.S1_s_at	-1.185	0.00905	0.053181	8.03747	7.99344	7.44462	9.98929	8.51722	8.52442	Cit.13305.1	C37_17629 /DEF=Section:2 Forward ESTs:4 BEST NR:AAN15376.1 2e-93 Unknown protein [Arabidopsis thaliana] dbj|BAB02017.1| unnamed protein product [Arabidopsis thaliana] gb|AAK96874.1| Unknown protein [Arabid /REP_ORG=Citrus	CX543988	---	---
Cit.7188.1.S1_at	-1.185	0	0.000205	7.88291	7.49557	7.85566	8.70821	8.87403	9.20656	Cit.7188.1	C37_09675 /DEF=Section:2 Forward ESTs:2 BEST NR:CAA55143.1 1e-94 pyruvate,orthophosphate dikinase [Mesembryanthemum crystallinum] /REP_ORG=Citrus	CX671876	Csi.11422	est
Cit.28621.1.S1_at	-1.186	0.00504	0.035874	8.49585	9.15809	8.11387	10.5958	9.30557	9.42587	Cit.28621.1	C37_40062 /DEF=Section:10 Reversed BEST NR:AAL67994.1 1e-106 acyltransferase-like protein [Gossypium hirsutum] /REP_ORG=Citrus	CV710474	---	---
Cit.23842.1.S1_s_at	-1.187	0.00343	0.027928	8.02874	8.08702	7.88316	9.95758	8.91474	8.6881	Cit.23842.1	C37_39420 /DEF=Section:9 Reversed BEST NR:BAA93453.1 9e-39 acyltransferase homolog [Petunia x hybrida] /REP_ORG=Citrus	CV707274	---	---
Cit.28866.1.S1_s_at	-1.188	5e-05	0.001775	9.59607	9.98042	9.49609	11.3805	10.723	10.5333	Cit.28866.1	C37_41375 /DEF=Section:10 Reversed BEST NR:CAA38615.1 2e-32 beta-tubulin 3 [Pisum sativum] pir||S20870 tubulin beta-3 chain - garden pea (fragment) sp|P29502|TBB3_PEA Tubulin beta-3 chain (Beta-3 tubu /REP_ORG=Citrus	CX544136	Csi.3707 /// Csi.6603	est
Cit.7972.1.S1_s_at	-1.188	3e-05	0.001193	11.7498	10.7194	11.3431	12.5409	12.3207	12.5151	Cit.7972.1	C37_10955 /DEF=Section:2 Forward ESTs:224 BEST NR:BAA31561.1 3e-45 metallothionein-like protein [Citrus unshiu] /REP_ORG=Citrus	CX076493	Csi.2560	est
Cit.2945.1.S1_s_at	-1.191	0.01931	0.089638	10.6475	10.4034	9.78067	12.2113	11.3703	10.8231	Cit.2945.1	C37_03720 /DEF=Section:2 Forward ESTs:11 BEST NR:CAC94006.1 1e-148 endo-beta-1,4-glucanase [Fragaria x ananassa] /REP_ORG=Citrus	CV887291	Csi.6621	est
Cit.11821.1.S1_s_at	-1.196	0.03699	0.139685	5.09171	4.74977	4.75835	7.45005	5.56098	5.17578	Cit.11821.1	C37_15750 /DEF=Section:2 Forward ESTs:14 BEST NR:AAK84486.1 0.0 putative thermostable pectinesterase [Citrus sinensis] gb|AAK84485.1| putative thermostable pectinesterase [Citrus sinensis] /REP_ORG=Citrus	CF832326	Csi.4494	full length
Cit.17025.1.S1_at	-1.196	0.00055	0.008113	7.06986	6.5244	6.97584	8.07237	7.8682	8.21899	Cit.17025.1	C37_01699 /DEF=Section:3 Forward ESTs:4 BEST NR:AAK60517.1 2e-80 P450 monooxygenase [Gossypium arboreum] /REP_ORG=Citrus	DN796792	---	---
Cit.17456.1.S1_at	-1.196	0.00279	0.024365	7.95874	7.73339	8.4159	8.71825	9.6662	9.31277	Cit.17456.1	C37_09267 /DEF=Section:3 Forward ESTs:2 BEST NR:Q43135 1e-42 Cytochrome P450 79A1 (Tyrosine N-monooxygenase) (Cytochrome P450Tyr) pir||S68203 tyrosine N-monooxygenase (EC 1.14.13.41) cytochrome P450tyr /REP_ORG=Citrus	CX296809	Csi.11451	est
Cit.12980.1.S1_x_at	-1.197	0.00218	0.020715	9.22717	8.83765	8.8839	10.8014	10.0394	9.69979	Cit.12980.1	C37_17218 /DEF=Section:2 Forward ESTs:2 BEST NR:AAD25141.1 3e-77 expressed protein [Arabidopsis thaliana] gb|AAL90964.1| At2g17230/T23A1.9 [Arabidopsis thaliana] gb|AAL24171.1| At2g17230/T23A1.9 [Arabidops /REP_ORG=Citrus	CX074970	Csi.11100	est
Cit.28693.1.S1_at	-1.198	0.00359	0.028667	5.76131	5.23892	5.20173	7.424	6.25501	6.11601	Cit.28693.1	C37_40311 /DEF=Section:10 Reversed BEST NR:AAF23257.1 3e-18 putative protein kinase [Arabidopsis thaliana] gb|AAF23306.1| putative protein kinase; tRNA-Ser; tRNA-Arg [Arabidopsis thaliana] ref|NP_1875 /REP_ORG=Citrus	CV711750	---	---
Cit.8908.1.S1_s_at	-1.198	2e-05	0.001059	9.49535	9.19687	9.25954	10.789	10.1455	10.6115	Cit.8908.1	C37_12175 /DEF=Section:2 Forward ESTs:2 BEST NR:AAC39480.1 3e-92 aquaporin [Vernicia fordii] pir||T48886 aquaporin [imported] - Vernicia fordii /REP_ORG=Citrus	CX674698	Csi.3861 /// Csi.880	est
Cit.19884.1.S1_at	-1.201	0	0.000155	6.55798	5.96965	6.34919	7.43172	7.44809	7.60007	Cit.19884.1	C37_28957 /DEF=Section:8 Forward BEST NR:P49173 9e-14 Probable aquaporin NIP-type (Pollen-specific membrane integral protein) /REP_ORG=Citrus	CK934007	Csi.412	est
Cit.16227.1.S1_at	-1.203	0.00025	0.004838	8.71259	8.79178	8.56623	10.5974	9.5301	9.55301	Cit.16227.1	C37_21993 /DEF=Section:2 Forward ESTs:2 BEST NR:AAM51280.1 3e-52 unknown protein [Arabidopsis thaliana] gb|AAL38825.1| unknown protein [Arabidopsis thaliana] dbj|BAB10712.1| unnamed protein product [Arabid /REP_ORG=Citrus	CX048700	Csi.3341	est
Cit.5913.1.S1_at	-1.204	1e-05	0.000632	8.31939	7.53521	7.93625	9.02614	9.1391	9.2387	Cit.5913.1	C37_07574 /DEF=Section:2 Forward ESTs:3 BEST NR:AAO64159.1 1e-119 putative gamma-glutamyltransferase [Arabidopsis thaliana] emb|CAB79679.1| gamma-glutamyltransferase-like protein [Arabidopsis thaliana] ref| /REP_ORG=Citrus	CX542869	---	---
Cit.19332.1.S1_at	-1.209	2e-05	0.000894	6.58697	6.66162	6.7007	8.10243	7.46815	8.00675	Cit.19332.1	C37_27845 /DEF=Section:8 Forward BEST NR:NP_187720.1 2e-49 LOB domain family protein / lateral organ boundaries domain family protein (LBD21) [Arabidopsis thaliana] /REP_ORG=Citrus	CK935011	Csi.490	est
Cit.15466.1.S1_at	-1.211	0.0004	0.00651	5.37106	4.68373	4.93868	6.79267	5.79692	6.03618	Cit.15466.1	C37_20665 /DEF=Section:2 Forward ESTs:2 BEST NR:CAB56570.1 8e-44 squamosa promoter binding protein-homologue 5 [Antirrhinum majus] pir||T52297 squamosa promoter binding protein-homolog 5 [imported] - garde /REP_ORG=Citrus	CV708873	---	---
Cit.11316.1.S1_s_at	-1.213	0	0.000382	10.8191	10.9209	10.4349	11.9843	11.8694	11.9616	Cit.11316.1	C37_15142 /DEF=Section:2 Forward ESTs:12 BEST NR:BAA97180.1 4e-09 unnamed protein product [Arabidopsis thaliana] dbj|BAC42000.1| putative arabinogalactan-protein AGP14 [Arabidopsis thaliana] gb|AAO42890.1| /REP_ORG=Citrus	CV886124	Csi.12605	est
Cit.7743.1.S1_at	-1.214	0.00036	0.00613	9.67704	8.66467	8.98004	10.4223	10.1488	10.3916	Cit.7743.1	C37_10574 /DEF=Section:2 Forward ESTs:2 BEST NR:NP_194529.1 8e-44 AAA-type ATPase family protein [Arabidopsis thaliana] pir||T02901 MSP1 protein homolog T13J8.110 - Arabidopsis thaliana /REP_ORG=Citrus	CN187881	Csi.1158	est
Cit.3120.1.S1_s_at	-1.216	0.00041	0.006634	6.01428	5.88839	6.17325	6.62045	7.16663	7.93615	Cit.3120.1	C37_03945 /DEF=Section:2 Forward ESTs:11 BEST NR:JC4320 1e-155 alcohol dehydrogenase (EC 1.1.1.1) - garden lettuce dbj|BAA07911.1| gibberellin-responsive gene product [Lactuca sativa] /REP_ORG=Citrus	CV719579	Csi.7740	est
Cit.13858.1.S1_s_at	-1.217	0.00036	0.006087	7.37495	7.34435	7.20947	8.90695	8.28784	8.38381	Cit.13858.1	C37_18339 /DEF=Section:2 Forward ESTs:2 BEST NR:AAF99784.1 1e-117 T2E6.3 [Arabidopsis thaliana] /REP_ORG=Citrus	CV886594	Csi.5468	est
Cit.20696.1.S1_s_at	-1.217	0	0.000194	9.84389	9.41261	9.90934	10.8238	10.9991	10.9932	Cit.20696.1	C37_45020 /DEF=Section:8 Forward BEST NR:AAP42745.1 1e-07 At1g43670 [Arabidopsis thaliana] gb|AAN17447.1| fructose 1,6-bisphosphatase, putative [Arabidopsis thaliana] ref|NP_175032.1| fructose-1,6-b /REP_ORG=Citrus	DN797691	---	---
Cit.14051.1.S1_s_at	-1.221	0	0.000268	8.44422	8.50671	8.5456	9.79108	9.60277	9.76551	Cit.14051.1	C37_18604 /DEF=Section:2 Forward ESTs:4 BEST NR:AAG54000.1 4e-56 auxin response factor 10 [Arabidopsis thaliana] gb|AAD20695.1| unknown protein [Arabidopsis thaliana] sp|Q9SKN5|ARFJ_ARATH Auxin response fa /REP_ORG=Citrus	CX294853	---	---
Cit.23468.1.S1_s_at	-1.221	6e-05	0.001868	8.26453	8.00753	8.0177	9.63603	9.18347	9.133	Cit.23468.1	C37_38080 /DEF=Section:9 Reversed BEST NR:AAC24088.1 2e-34 Contains similarity to protein phosphatase 2C (ABI1) gb|X78886 from A. thaliana. [Arabidopsis thaliana] pir||A86224 hypothetical protein [im /REP_ORG=Citrus	CX674542	Csi.5836	est
Cit.11492.1.S1_s_at	-1.222	4e-05	0.001563	9.25177	10.2572	9.66922	10.9908	10.8925	10.96	Cit.11492.1	C37_15359 /DEF=Section:2 Forward ESTs:15 BEST NR:AAK59490.1 6e-24 unknown protein [Arabidopsis thaliana] /REP_ORG=Citrus	CK935642	Csi.2559 /// Csi.5843	est
Cit.6380.1.S1_at	-1.222	9e-05	0.002511	5.82093	5.77089	5.69608	7.62881	6.50936	6.81692	Cit.6380.1	C37_08285 /DEF=Section:2 Forward ESTs:3 BEST NR:AAK30018.1 1e-108 family II lipase EXL3 [Arabidopsis thaliana] ref|NP_177718.1| family II extracellular lipase 3 (EXL3) [Arabidopsis thaliana] /REP_ORG=Citrus	CX674893	Csi.17300	est
Cit.35170.1.S1_at	-1.225	0.00017	0.003759	6.49969	7.17806	6.58534	8.43187	7.56032	7.94524	Cit.35170.1	C37_28148 /DEF=Section:12 Forward BEST NR:NP_568077.1 5e-84 haloacid dehalogenase-like hydrolase family protein [Arabidopsis thaliana] /REP_ORG=Citrus	CK933122	Csi.10297	est
Cit.17876.1.S1_at	-1.228	0.00089	0.011217	9.1514	9.24085	8.76565	10.8216	10.1007	9.91992	Cit.17876.1	C37_15609 /DEF=Section:3 Forward ESTs:3 BEST NR:CAB62280.1 3e-35 hydroxyproline-rich glycoprotein DZ-HRGP [Volvox carteri f. nagariensis] /REP_ORG=Citrus	CV718939	---	---
Cit.18080.1.S1_at	-1.229	2e-05	0.000864	12.3107	12.2982	11.9943	13.6947	13.3645	13.2297	Cit.18080.1	C37_19584 /DEF=Section:3 Forward ESTs:4 BEST NR:AAF78903.1 2e-32 proline-rich protein [Glycine max] /REP_ORG=Citrus	CK938252	Csi.197	est
Cit.9555.1.S1_s_at	-1.229	4e-05	0.001491	10.1486	10.0494	9.91693	11.8406	10.9556	11.0069	Cit.9555.1	C37_12962 /DEF=Section:2 Forward ESTs:8 BEST NR:AAK16175.1 6e-68 putative glucosyltransferase [Oryza sativa (japonica cultivar-group)] ref|XP_469831.1| putative glucosyltransferase [Oryza sativa (japonica /REP_ORG=Citrus	DT214672	Csi.7174	est
Cit.25617.1.S1_s_at	-1.23	2e-05	0.000939	9.57684	9.7718	9.20147	10.478	10.6411	11.121	Cit.25617.1	C37_31097 /DEF=Section:10 Reversed BEST NR: /REP_ORG=Citrus	CF828261	---	---
Cit.6420.1.S1_at	-1.23	0	3.3e-05	9.30613	9.05319	9.1445	10.4771	10.2993	10.4171	Cit.6420.1	C37_08352 /DEF=Section:2 Forward ESTs:2 BEST NR:BAA90462.1 7e-73 chlorophyll a oxygenase [Arabidopsis thaliana] gb|AAM91560.1| chlorophyll a oxygenase [Arabidopsis thaliana] gb|AAN72086.1| chlorophyll a ox /REP_ORG=Citrus	CX542765	---	---
Cit.1390.1.S1_s_at	-1.232	0.00539	0.037492	8.9193	8.28695	8.57748	10.5579	9.49938	9.42347	Cit.1390.1	C37_01751 /DEF=Section:2 Forward ESTs:15 BEST NR:AAN13182.1 1e-126 putative subtilisin serine protease [Arabidopsis thaliana] gb|AAK59595.1| putative subtilisin serine protease [Arabidopsis thaliana] gb|AAC9 /REP_ORG=Citrus	CX045698	Csi.6317	est
Cit.26774.1.S1_at	-1.232	0.01556	0.077461	5.64874	4.90554	5.26864	7.45614	6.04253	6.02114	Cit.26774.1	C37_34451 /DEF=Section:10 Reversed BEST NR:BAC43668.1 1e-106 putative 8-amino-7-oxononanoate synthase [Arabidopsis thaliana] ref|NP_196082.2| aminotransferase class I and II family protein [Arabidopsis /REP_ORG=Citrus	CV713449	Csi.11582	est
Cit.21988.1.S1_s_at	-1.234	5e-05	0.00167	6.02917	5.66025	5.66763	7.49444	6.78702	6.77663	Cit.21988.1	C37_29719 /DEF=Section:9 Reversed BEST NR:NP_568394.2 2e-64 1,2-diacylglycerol 3-beta-galactosyltransferase, putative / monogalactosyldiacylglycerol synthase, putative / MGDG synthase, putative [Arabi /REP_ORG=Citrus	DN622718	Csi.9029	est
Cit.25068.1.S1_at	-1.235	0	0.000267	6.66956	6.31363	6.11194	7.8038	7.43503	7.56015	Cit.25068.1	C37_26830 /DEF=Section:10 Reversed BEST NR:AAN13179.1 1e-63 putative beta-glucosidase [Arabidopsis thaliana] gb|AAK76601.1| putative beta-glucosidase [Arabidopsis thaliana] ref|NP_173978.1| glycosyl h /REP_ORG=Citrus	CX305337	---	---
Cit.15204.1.S1_at	-1.236	6e-05	0.001873	6.36544	6.08799	6.00043	8.01562	7.04353	7.10236	Cit.15204.1	C37_20233 /DEF=Section:2 Forward ESTs:3 BEST NR:BAC43349.1 7e-59 unknown protein [Arabidopsis thaliana] gb|AAO63835.1| unknown protein [Arabidopsis thaliana] ref|NP_198769.1| expressed protein [Arabidopsis /REP_ORG=Citrus	CX069950	Csi.12081	est
Cit.18718.1.S1_s_at	-1.236	2e-05	0.000919	10.3354	9.50079	10.0305	10.8949	11.1732	11.5059	Cit.18718.1	C37_25263 /DEF=Section:8 Forward BEST NR:CAA55143.1 8e-39 pyruvate,orthophosphate dikinase [Mesembryanthemum crystallinum] /REP_ORG=Citrus	CX299896	Csi.11422 /// Csi.5844	est
Cit.22278.1.S1_s_at	-1.236	0.00874	0.051813	9.74488	9.27472	9.90411	11.3049	10.7509	10.5766	Cit.22278.1	C37_30931 /DEF=Section:9 Reversed BEST NR: /REP_ORG=Citrus	CX669684	Csi.4010	est
Cit.10906.1.S1_at	-1.238	3e-05	0.001178	7.97575	7.29808	7.96847	8.72795	8.99195	9.2364	Cit.10906.1	C37_14628 /DEF=Section:2 Forward ESTs:5 BEST NR:CAA54265.1 1e-132 fructose-1,6-bisphosphatase [Solanum tuberosum] pir||S41287 fructose-bisphosphatase (EC 3.1.3.11) - potato sp|P46276|F16Q_SOLTU FRUCTOSE-1,6 /REP_ORG=Citrus	CV705566	---	---
Cit.13949.1.S1_at	-1.239	0.00015	0.003515	7.27941	6.81773	6.66921	8.63905	7.98152	7.86149	Cit.13949.1	C37_18467 /DEF=Section:2 Forward ESTs:3 BEST NR:NP_187173.2 4e-33 heavy-metal-associated domain-containing protein [Arabidopsis thaliana] /REP_ORG=Citrus	CX043332	Csi.3132	est
Cit.34798.1.S1_s_at	-1.242	0.00047	0.007278	10.6472	11.1538	10.616	12.4127	11.8198	11.9108	Cit.34798.1	C37_27619 /DEF=Section:12 Forward BEST NR: /REP_ORG=Citrus	C21912	Csi.4138	est
Cit.5412.1.S1_at	-1.242	2e-05	0.000862	9.80257	9.68528	9.6466	11.5363	10.5879	10.736	Cit.5412.1	C37_06869 /DEF=Section:2 Forward ESTs:5 BEST NR:AAQ73179.1 1e-100 extracellular calcium sensing receptor [Arabidopsis thaliana] gb|AAN31813.1| unknown protein [Arabidopsis thaliana] gb|AAL85062.1| unknown p /REP_ORG=Citrus	CX069771	Csi.8189	est
Cit.38820.1.S1_s_at	-1.25	0	0.000307	7.11213	7.49312	7.23385	8.91309	8.30303	8.37332	Cit.38820.1	C37_44794 /DEF=Section:12 Forward BEST NR:NP_568077.1 2e-22 haloacid dehalogenase-like hydrolase family protein [Arabidopsis thaliana] /REP_ORG=Citrus	CK739560	Csi.10297	est
Cit.17321.1.S1_s_at	-1.252	9e-05	0.002464	7.03025	6.79866	6.96217	8.4031	8.04884	8.09404	Cit.17321.1	C37_07550 /DEF=Section:3 Forward ESTs:2 BEST NR:AAP49525.1 1e-128 At1g28110 [Arabidopsis thaliana] ref|NP_564298.1| serine carboxypeptidase S10 family protein [Arabidopsis thaliana] ref|NP_973926.1| serine /REP_ORG=Citrus	CX674105	Csi.6270	est
Cit.1911.1.S1_s_at	-1.253	2e-05	0.000989	7.93661	8.00836	7.9624	9.09443	9.01774	9.55341	Cit.1911.1	C37_02414 /DEF=Section:2 Forward ESTs:2 BEST NR:BAB09130.1 1e-32 unnamed protein product [Arabidopsis thaliana] ref|NP_568422.1| expressed protein [Arabidopsis thaliana] gb|AAK91494.1| AT5g22580/MQJ16_12 [ /REP_ORG=Citrus	CX638147	Csi.4661	est
Cit.38861.1.S1_at	-1.253	1e-05	0.000652	7.29039	7.32794	7.11694	8.51371	8.51283	8.46685	Cit.38861.1	C37_44837 /DEF=Section:12 Forward BEST NR: /REP_ORG=Citrus	CK739998	---	---
Cit.15200.1.S1_at	-1.254	0.00018	0.003848	5.1465	5.86291	5.13809	7.229	6.2223	6.4589	Cit.15200.1	C37_20229 /DEF=Section:2 Forward ESTs:3 BEST NR:AAM64968.1 5e-54 unknown [Arabidopsis thaliana] gb|AAM14245.1| unknown protein [Arabidopsis thaliana] gb|AAK76559.1| unknown protein [Arabidopsis thaliana] /REP_ORG=Citrus	CV714119	---	---
Cit.12958.1.S1_s_at	-1.258	4e-05	0.001475	7.98522	8.07309	7.81165	9.68926	9.04913	8.9055	Cit.12958.1	C37_17194 /DEF=Section:2 Forward ESTs:2 BEST NR:CAA98178.1 7e-92 RAB11B [Lotus corniculatus var. japonicus] /REP_ORG=Citrus	CK935417	Csi.4353	est
Cit.28140.1.S1_at	-1.265	0.00068	0.009305	5.51518	5.49846	5.62538	7.29001	6.54108	6.60301	Cit.28140.1	C37_38112 /DEF=Section:10 Reversed BEST NR:CAB85516.1 5e-19 putative protein [Arabidopsis thaliana] pir||T48423 hypothetical protein F8F6.170 - Arabidopsis thaliana ref|NP_196016.1| calmodulin-binding /REP_ORG=Citrus	CX674779	---	---
Cit.14897.1.S1_at	-1.266	4e-05	0.00157	6.81586	6.52615	6.57979	8.50882	7.55095	7.65951	Cit.14897.1	C37_19765 /DEF=Section:2 Forward ESTs:4 BEST NR:CAE02015.2 1e-135 OSJNBa0079A21.10 [Oryza sativa (japonica cultivar-group)] ref|XP_473399.1| OSJNBa0079A21.10 [Oryza sativa (japonica cultivar-group)] /REP_ORG=Citrus	CX674717	Csi.6209	est
Cit.21325.1.S1_s_at	-1.266	0.00019	0.00392	7.66032	7.22468	7.37894	9.318	8.48231	8.26279	Cit.21325.1	C37_46658 /DEF=Section:8 Forward BEST NR:F86326 4e-04 protein F18O14.5 [imported] - Arabidopsis thaliana gb|AAF79454.1| F18O14.5 [Arabidopsis thaliana] /REP_ORG=Citrus	CK933934	Csi.4718	est
Cit.7423.1.S1_at	-1.266	2e-05	0.000897	8.32206	7.42346	7.70559	9.18822	8.88969	9.17014	Cit.7423.1	C37_10064 /DEF=Section:2 Forward ESTs:2 BEST NR:CAA57831.1 3e-93 low affinity sulphate transporter [Stylosanthes hamata] sp|P53393|SUT3_STYHA Low affinity sulphate transporter 3 pir||S51765 sulfate transpo /REP_ORG=Citrus	CX546504	---	---
Cit.21248.1.S1_at	-1.267	0	0.000228	6.60452	6.00585	6.18891	7.48948	7.44428	7.66754	Cit.21248.1	C37_46410 /DEF=Section:8 Forward BEST NR:H86248 4e-43 protein T23J18.22 [imported] - Arabidopsis thaliana gb|AAF16635.1| T23J18.22 [Arabidopsis thaliana] /REP_ORG=Citrus	DR908750	Csi.9780	est
Cit.13553.1.S1_at	-1.269	0	0.00033	6.13924	5.7965	5.83135	7.17822	7.074	7.3228	Cit.13553.1	C37_17940 /DEF=Section:2 Forward ESTs:6 BEST NR:AAL85105.1 2e-56 putative heat shock protein [Arabidopsis thaliana] gb|AAK76648.1| putative heat shock protein [Arabidopsis thaliana] dbj|BAB01258.1| heat sh /REP_ORG=Citrus	DN797932	---	---
Cit.33345.1.S1_at	-1.27	0	0.000259	6.93019	6.75056	6.65581	8.34	7.66659	8.14014	Cit.33345.1	C37_25313 /DEF=Section:12 Forward BEST NR:AAM65706.1 1e-38 putative mutT protein [Arabidopsis thaliana] dbj|BAC42225.1| putative mutT protein [Arabidopsis thaliana] gb|AAO50572.1| putative mutT prote /REP_ORG=Citrus	CX300478	---	---
Cit.24163.1.S1_s_at	-1.272	0.00067	0.009206	7.18885	6.81571	6.82457	8.98923	7.93877	7.71776	Cit.24163.1	C37_40705 /DEF=Section:9 Reversed BEST NR:BAA89481.1 3e-71 beta-1,3-glucanase [Salix gilgiana] /REP_ORG=Citrus	CD575247	Csi.4339	est
Cit.31129.1.S1_at	-1.272	0.00032	0.005623	5.75623	6.54071	5.52003	7.60658	6.71482	7.31025	Cit.31129.1	C37_20911 /DEF=Section:11 Forward BEST NR:AAR89809.1 1e-64 reductase 1 [Hydrangea macrophylla] gb|AAR89811.1| reductase 1 [Hydrangea macrophylla] /REP_ORG=Citrus	CK937509	Csi.10502	est
Cit.15345.1.S1_at	-1.274	0.00329	0.027211	9.15809	8.88771	8.5725	10.9477	9.85535	9.63607	Cit.15345.1	C37_20455 /DEF=Section:2 Forward ESTs:3 BEST NR:CAB69837.1 1e-40 lectin-like protein [Arabidopsis thaliana] pir||T45949 lectin-like protein - Arabidopsis thaliana ref|NP_195729.1| legume lectin family prot /REP_ORG=Citrus	CV717770	Csi.8139	est
Cit.28100.1.S1_at	-1.274	0.00063	0.00883	4.54541	4.00365	4.53215	6.15749	5.72463	5.01981	Cit.28100.1	C37_37941 /DEF=Section:10 Reversed BEST NR:XP_479750.1 7e-18 putative CRK1 protein [Oryza sativa (japonica cultivar-group)] dbj|BAD09509.1| putative CRK1 protein [Oryza sativa (japonica cultivar-group) /REP_ORG=Citrus	CX673711	---	---
Cit.11868.1.S1_at	-1.278	9e-05	0.002568	8.71344	7.99795	8.36274	9.9221	9.52098	9.46501	Cit.11868.1	C37_15821 /DEF=Section:2 Forward ESTs:4 BEST NR:AAG44394.1 2e-57 unknown [Hevea brasiliensis] /REP_ORG=Citrus	CF835172	Csi.3040	est
Cit.7691.1.S1_at	-1.278	0	7e-06	5.28931	5.20704	5.20414	6.46275	6.55045	6.52075	Cit.7691.1	C37_10485 /DEF=Section:2 Forward ESTs:2 BEST NR: 0.005 /REP_ORG=Citrus	DN625362	---	---
Cit.14051.1.S1_at	-1.281	0	0.000307	8.12978	8.0282	8.16381	9.49847	9.29147	9.37486	Cit.14051.1	C37_18604 /DEF=Section:2 Forward ESTs:4 BEST NR:AAG54000.1 4e-56 auxin response factor 10 [Arabidopsis thaliana] gb|AAD20695.1| unknown protein [Arabidopsis thaliana] sp|Q9SKN5|ARFJ_ARATH Auxin response fa /REP_ORG=Citrus	CX294853	---	---
Cit.23468.1.S1_at	-1.284	3e-05	0.001162	6.16368	6.16116	6.02051	7.70637	7.17621	7.31353	Cit.23468.1	C37_38080 /DEF=Section:9 Reversed BEST NR:AAC24088.1 2e-34 Contains similarity to protein phosphatase 2C (ABI1) gb|X78886 from A. thaliana. [Arabidopsis thaliana] pir||A86224 hypothetical protein [im /REP_ORG=Citrus	CX674542	Csi.5836	est
Cit.3160.1.S1_s_at	-1.285	0.00118	0.013629	9.46901	9.50831	9.23305	11.3623	10.434	10.2705	Cit.3160.1	C37_03993 /DEF=Section:2 Forward ESTs:8 BEST NR:NP_200334.1 1e-122 microtubule associated protein (MAP65/ASE1) family protein [Arabidopsis thaliana] dbj|BAB08592.1| unnamed protein product [Arabidopsis thali /REP_ORG=Citrus	CF832572	Csi.5204	est
Cit.38653.1.S1_at	-1.286	0	0.000288	10.423	10.5785	10.3269	11.6353	11.7262	11.8249	Cit.38653.1	C37_44601 /DEF=Section:12 Forward BEST NR:BAA98162.1 5e-14 FRO1-like protein; NADPH oxidase-like [Arabidopsis thaliana] /REP_ORG=Citrus	CK665317	Csi.10176	est
Cit.6678.1.S1_at	-1.29	5e-05	0.001743	5.46276	5.47065	5.35664	7.02906	6.54684	6.58345	Cit.6678.1	C37_08763 /DEF=Section:2 Forward ESTs:3 BEST NR:AAM63680.1 4e-16 unknown [Arabidopsis thaliana] gb|AAM51579.1| AT5g11000/T30N20_270 [Arabidopsis thaliana] emb|CAB96855.1| putative protein [Arabidopsis thal /REP_ORG=Citrus	CX635353	---	---
Cit.14113.1.S1_s_at	-1.294	0.00204	0.019818	7.20283	7.21873	6.72355	8.86912	8.29653	7.86035	Cit.14113.1	C37_18686 /DEF=Section:2 Forward ESTs:3 BEST NR:BAB10896.1 6e-96 peroxidase ATP26a homolog [Arabidopsis thaliana] dbj|BAC43229.1| putative peroxidase ATP26a [Arabidopsis thaliana] sp|Q9FL16|PE63_ARATH Pero /REP_ORG=Citrus	CX048985	Csi.11972	est
Cit.12819.1.S1_at	-1.295	2e-05	0.000977	5.27999	4.76219	5.3991	6.40567	6.76661	6.15419	Cit.12819.1	C37_17033 /DEF=Section:2 Forward ESTs:9 BEST NR:T50555 1e-105 delta-8 sphingolipid desaturase [imported] - rape emb|CAA11857.1| delta-8 sphingolipid desaturase [Brassica napus] /REP_ORG=Citrus	CB291093	Csi.4533	est
Cit.30684.1.S1_at	-1.297	0	9.9e-05	9.19292	9.55459	9.11947	10.8137	10.3568	10.5877	Cit.30684.1	C37_16245 /DEF=Section:11 Forward BEST NR:NP_196225.1 2e-90 tropinone reductase, putative / tropine dehydrogenase, putative [Arabidopsis thaliana] /REP_ORG=Citrus	CK934111	Csi.6555	est
Cit.18018.1.S1_at	-1.299	0.0057	0.03878	6.45531	6.05521	5.98263	8.3172	6.97125	7.10093	Cit.18018.1	C37_18466 /DEF=Section:3 Forward ESTs:4 BEST NR:NP_177688.1 2e-43 auxin-responsive protein, putative [Arabidopsis thaliana] pir||A96786 protein F10A5.21 [imported] - Arabidopsis thaliana gb|AAF87127.1| F10A /REP_ORG=Citrus	CK933306	Csi.1449	est
Cit.6138.1.S1_at	-1.299	0.00112	0.013156	5.08698	5.04692	5.39417	6.93226	6.1194	6.37471	Cit.6138.1	C37_07899 /DEF=Section:2 Forward ESTs:4 BEST NR:AAR24654.1 3e-85 At5g56120 [Arabidopsis thaliana] dbj|BAD44654.1| putative protein [Arabidopsis thaliana] ref|NP_200423.2| expressed protein [Arabidopsis tha /REP_ORG=Citrus	CV716234	Csi.6941	est
Cit.20336.1.S1_at	-1.302	8e-05	0.002355	7.17758	6.71459	7.23639	8.69307	8.29778	8.04423	Cit.20336.1	C37_38100 /DEF=Section:8 Forward BEST NR:BAB20860.1 1e-22 cyclin dependent kinase inhibitor [Pisum sativum] /REP_ORG=Citrus	CX674730	Csi.9156	est
Cit.4053.1.S1_s_at	-1.302	0	0.000208	9.71944	9.58016	9.35206	10.778	10.709	11.0721	Cit.4053.1	C37_05131 /DEF=Section:2 Forward ESTs:2 BEST NR:AAM65894.1 9e-31 unknown [Arabidopsis thaliana] /REP_ORG=Citrus	CX544249	---	---
Cit.4757.1.S1_at	-1.302	4e-05	0.001418	9.93645	9.27874	9.32281	11.3376	10.4849	10.6209	Cit.4757.1	C37_06029 /DEF=Section:2 Forward ESTs:3 BEST NR:CAB87719.1 2e-68 transcription factor like protein [Arabidopsis thaliana] gb|AAT44918.1| putative AP2/EREBP transcription factor [Arabidopsis thaliana] pir|| /REP_ORG=Citrus	CX546122	---	---
Cit.39023.1.S1_at	-1.304	0.00022	0.004424	6.33433	5.60398	5.90205	7.31181	7.06866	7.37258	Cit.39023.1	C37_45217 /DEF=Section:12 Forward BEST NR:XP_550563.1 1e-116 putative sexual differentiation process protein isp4 [Oryza sativa (japonica cultivar-group)] dbj|BAD67732.1| putative sexual differentiatio /REP_ORG=Citrus	DN957886	---	---
Cit.6094.1.S1_s_at	-1.304	0.04371	0.156099	6.35921	7.04737	6.05479	8.66371	7.20767	7.50252	Cit.6094.1	C37_07834 /DEF=Section:2 Forward ESTs:2 BEST NR:AAM67002.1 2e-30 DNA-binding protein-like [Arabidopsis thaliana] /REP_ORG=Citrus	CN182579	Csi.4403	est
Cit.13509.1.S1_at	-1.305	0.0026	0.023246	5.72491	4.89735	4.75835	7.45694	5.99508	5.8449	Cit.13509.1	C37_17877 /DEF=Section:2 Forward ESTs:6 BEST NR:NP_201416.1 6e-97 glycosyl hydrolase family 38 protein [Arabidopsis thaliana] dbj|BAB10420.1| alpha-mannosidase [Arabidopsis thaliana] /REP_ORG=Citrus	CX671694	Csi.7607	est
Cit.14684.1.S1_at	-1.306	8e-05	0.002327	8.2999	7.42111	7.63721	9.4002	8.81957	9.05653	Cit.14684.1	C37_19467 /DEF=Section:2 Forward ESTs:4 BEST NR:AAM65424.1 1e-111 subtilisin-like serine protease [Arabidopsis thaliana] /REP_ORG=Citrus	CX545850	---	---
Cit.11869.1.S1_s_at	-1.307	6e-05	0.001799	8.25547	7.63586	7.99205	9.67372	9.0332	9.09717	Cit.11869.1	C37_15822 /DEF=Section:2 Forward ESTs:4 BEST NR:AAU06309.1 1e-97 MYB transcription factor [Hevea brasiliensis] /REP_ORG=Citrus	CV885383	Csi.3040	est
Cit.18986.1.S1_s_at	-1.311	6e-05	0.00184	6.92842	6.99161	6.67083	8.12757	8.00085	8.39597	Cit.18986.1	C37_25954 /DEF=Section:8 Forward BEST NR: /REP_ORG=Citrus	CX301880	---	---
Cit.14463.1.S1_at	-1.312	0.00079	0.010339	8.63617	8.07055	8.36283	10.2611	9.3639	9.38107	Cit.14463.1	C37_19171 /DEF=Section:2 Forward ESTs:5 BEST NR:P43298 2e-95 Putative receptor protein kinase TMK1 precursor pir||JQ1674 protein kinase TMK1 (EC 2.7.1.-), receptor type precursor - Arabidopsis thaliana /REP_ORG=Citrus	CV718205	Csi.5237	est
Cit.28591.1.S1_at	-1.314	0.00217	0.020619	6.45509	6.10265	6.80055	8.19157	7.56068	7.5466	Cit.28591.1	C37_39991 /DEF=Section:10 Reversed BEST NR:AAN31815.1 5e-36 putative nodulin [Arabidopsis thaliana] gb|AAM14389.1| putative nodulin protein [Arabidopsis thaliana] gb|AAK76570.1| putative nodulin prote /REP_ORG=Citrus	CV710110	---	---
Cit.5997.1.S1_s_at	-1.314	1e-05	0.000718	5.76434	5.95871	5.58449	7.34856	6.76181	7.1387	Cit.5997.1	C37_07695 /DEF=Section:2 Forward ESTs:3 BEST NR:AAS92339.1 4e-97 At2g26850 [Arabidopsis thaliana] gb|AAS76708.1| At2g26850 [Arabidopsis thaliana] ref|NP_180253.2| F-box family protein [Arabidopsis thaliana /REP_ORG=Citrus	CX671901	Csi.11003	est
Cit.10906.1.S1_s_at	-1.315	0	5.9e-05	9.72769	9.83113	9.90583	11.0067	11.0685	11.3358	Cit.10906.1	C37_14628 /DEF=Section:2 Forward ESTs:5 BEST NR:CAA54265.1 1e-132 fructose-1,6-bisphosphatase [Solanum tuberosum] pir||S41287 fructose-bisphosphatase (EC 3.1.3.11) - potato sp|P46276|F16Q_SOLTU FRUCTOSE-1,6 /REP_ORG=Citrus	CV705566	---	---
Cit.12972.1.S1_s_at	-1.315	0.00154	0.016307	6.57483	6.37219	6.21568	8.47749	7.477	7.15399	Cit.12972.1	C37_17210 /DEF=Section:2 Forward ESTs:8 BEST NR:NP_194800.1 3e-18 expressed protein [Arabidopsis thaliana] pir||D85359 hypothetical protein AT4g30710 [imported] - Arabidopsis thaliana /REP_ORG=Citrus	CF829435	Csi.9065	est
Cit.37293.1.S1_at	-1.315	0.00218	0.020715	6.5337	5.79653	6.10394	7.87881	7.10935	7.39128	Cit.37293.1	C37_43174 /DEF=Section:12 Forward BEST NR:NP_198423.1 2e-44 glycosyl hydrolase family 17 [Arabidopsis thaliana] dbj|BAB09273.1| contains similarity to beta-1,3-glucanase~gene_id:MXH1.15 /REP_ORG=Citrus	BQ624534	Csi.10091	est
Cit.8253.1.S1_s_at	-1.315	0.00022	0.004394	8.2195	8.17023	8.0074	9.89204	9.18353	9.26606	Cit.8253.1	C37_11329 /DEF=Section:2 Forward ESTs:4 BEST NR:T51176 1e-151 actin [imported] - mung bean gb|AAF31643.1| actin [Vigna radiata] /REP_ORG=Citrus	CK935251	Csi.5281	est
Cit.28234.1.S1_at	-1.316	0.00042	0.00681	6.00135	5.65079	6.31463	6.54427	7.68839	7.68332	Cit.28234.1	C37_38364 /DEF=Section:10 Reversed BEST NR: /REP_ORG=Citrus	DN618686	Csi.9225	est
Cit.5673.1.S1_at	-1.32	1e-05	0.000691	9.40844	8.92611	8.75427	10.7343	10.0011	10.3144	Cit.5673.1	C37_07243 /DEF=Section:2 Forward ESTs:5 BEST NR:AAP83139.1 1e-55 N-acylethanolamine amidohydrolase [Arabidopsis thaliana] /REP_ORG=Citrus	CX674077	Csi.5843	est
Cit.1017.1.S1_x_at	-1.324	0.04005	0.147375	7.60573	6.96139	7.01966	9.39901	8.44635	7.71331	Cit.1017.1	C37_01290 /DEF=Section:2 Forward ESTs:23 BEST NR:AAL35979.1 4e-64 extensin-like protein [Cucumis sativus] /REP_ORG=Citrus	CV886451	Csi.3952	est
Cit.22946.1.S1_s_at	-1.324	0.03174	0.125504	4.30366	4.09926	4.64238	6.9464	4.94689	5.12424	Cit.22946.1	C37_34095 /DEF=Section:9 Reversed BEST NR:AAK59615.1 1e-43 putative receptor protein kinase, ERECTA [Arabidopsis thaliana] dbj|BAA11869.1| receptor protein kinase [Arabidopsis thaliana] gb|AAC14518.1 /REP_ORG=Citrus	CX043848	Csi.3146	est
Cit.26251.1.S1_at	-1.324	1e-05	0.000796	7.71304	7.90243	7.37648	9.28222	8.96864	8.71251	Cit.26251.1	C37_32942 /DEF=Section:10 Reversed BEST NR:NP_851217.1 2e-48 expressed protein [Arabidopsis thaliana] /REP_ORG=Citrus	CN184241	Csi.10798	est
Cit.13053.1.S1_at	-1.325	0.00063	0.008848	6.79172	6.21827	6.47034	8.65938	7.61504	7.17999	Cit.13053.1	C37_17298 /DEF=Section:2 Forward ESTs:6 BEST NR:T07426 5e-75 probable polygalacturonase (EC 3.2.1.15) 1 - tomato gb|AAB39556.1| AROGP2 /REP_ORG=Citrus	CX051714	Csi.5603	est
Cit.15579.1.S1_at	-1.335	0	0.000288	7.97886	7.46709	7.76322	9.35465	9.01209	8.84843	Cit.15579.1	C37_20847 /DEF=Section:2 Forward ESTs:3 BEST NR:AAT35237.1 4e-29 At5g52280 [Arabidopsis thaliana] dbj|BAD44107.1| hyaluronan mediated motility receptor-like protein [Arabidopsis thaliana] /REP_ORG=Citrus	CX643534	---	---
Cit.15289.1.S1_at	-1.337	0.00811	0.049226	8.17202	7.70887	7.79437	10.0413	8.84207	8.802	Cit.15289.1	C37_20373 /DEF=Section:2 Forward ESTs:3 BEST NR:AAM63310.1 1e-113 CPRD49 [Arabidopsis thaliana] /REP_ORG=Citrus	CX543929	---	---
Cit.6780.1.S1_s_at	-1.341	0.00065	0.00899	6.12621	7.40435	6.60237	8.11627	7.66486	8.3746	Cit.6780.1	C37_08926 /DEF=Section:2 Forward ESTs:3 BEST NR:DAA02285.1 7e-07 TPA: DVL14 [Arabidopsis thaliana] /REP_ORG=Citrus	CX052326	Csi.236	est
Cit.13245.1.S1_at	-1.344	0.03215	0.12667	7.28814	6.65079	7.3497	9.90233	8.52963	6.88839	Cit.13245.1	C37_17549 /DEF=Section:2 Forward ESTs:7 BEST NR:T11579 1e-93 probable short chain alcohol dehydrogenase CPRD12, drought-inducible - cowpea dbj|BAA13541.1| CPRD12 protein [Vigna unguiculata] /REP_ORG=Citrus	CX044393	Csi.7186	est
Cit.2949.1.S1_s_at	-1.345	0.01624	0.079684	6.06635	6.27012	5.73558	8.55153	6.52448	7.0298	Cit.2949.1	C37_03726 /DEF=Section:2 Forward ESTs:7 BEST NR:T10523 1e-153 xyloglucan endo-1,4-beta-D-glucanase (EC 3.2.1.-) 1 - common nasturtium gb|AAB39950.1| xyloglucan endotransglycosylase /REP_ORG=Citrus	CN182557	Csi.4020	est
Cit.6551.1.S1_at	-1.346	0.00016	0.003566	8.22504	7.88393	7.76615	9.89966	9.00733	9.00734	Cit.6551.1	C37_08559 /DEF=Section:2 Forward ESTs:3 BEST NR:AAN46836.1 3e-65 At5g66560/K1F13_23 [Arabidopsis thaliana] gb|AAK83642.1| AT5g66560/K1F13_23 [Arabidopsis thaliana] /REP_ORG=Citrus	CD575609	---	---
Cit.30024.1.S1_at	-1.349	0.02874	0.117651	5.39902	5.75154	5.49254	6.63568	7.12495	6.92931	Cit.30024.1	C37_09061 /DEF=Section:11 Forward BEST NR:CAA10235.1 7e-41 stress and pathogenesis-related protein [Fagus sylvatica] /REP_ORG=Citrus	CX298660	---	---
Cit.6201.1.S1_at	-1.35	0.00447	0.03304	4.55595	4.1424	3.82555	6.32453	5.14157	5.10697	Cit.6201.1	C37_07990 /DEF=Section:2 Forward ESTs:4 BEST NR:NP_188805.1 3e-10 expressed protein [Arabidopsis thaliana] /REP_ORG=Citrus	CX295274	---	---
Cit.31337.1.S1_at	-1.352	0.00905	0.053181	6.99292	7.24505	6.67049	9.71568	7.83046	7.41724	Cit.31337.1	C37_21771 /DEF=Section:11 Forward BEST NR:CAA10382.2 7e-92 alpha-D-xylosidase [Tropaeolum majus] /REP_ORG=Citrus	CF505722	Csi.6565	est
Cit.19378.1.S1_s_at	-1.353	0.00017	0.00375	5.92929	5.65029	5.91874	7.63946	6.89157	7.02548	Cit.19378.1	C37_27933 /DEF=Section:8 Forward BEST NR:CAA10134.1 7e-41 basic blue copper protein [Cicer arietinum] /REP_ORG=Citrus	CK934539	Csi.449	est
Cit.18156.1.S1_at	-1.354	0.0002	0.004158	4.74803	4.37981	4.68912	5.31321	6.72631	5.84071	Cit.18156.1	C37_20671 /DEF=Section:3 Forward ESTs:3 BEST NR:AAK69402.1 6e-63 immediate-early fungal elicitor protein CMPG1 [Petroselinum crispum] gb|AAK69401.1| immediate-early fungal elicitor protein CMPG1 [Petroseli /REP_ORG=Citrus	CX301048	Csi.9383	est
Cit.38591.1.S1_at	-1.359	0.0061	0.040444	7.04437	6.6637	6.80712	8.89523	7.86068	7.83621	Cit.38591.1	C37_44531 /DEF=Section:12 Forward BEST NR:NP_200249.1 5e-79 protein kinase family [Arabidopsis thaliana] dbj|BAA98098.1| receptor-protein kinase-like protein [Arabidopsis thaliana] /REP_ORG=Citrus	CF510003	---	---
Cit.23967.1.S1_s_at	-1.363	0.00544	0.037674	9.77588	9.18713	9.32876	11.9881	10.4713	9.92129	Cit.23967.1	C37_39990 /DEF=Section:9 Reversed BEST NR:CAA10382.2 4e-60 alpha-D-xylosidase [Tropaeolum majus] /REP_ORG=Citrus	CV710106	Csi.6565	est
Cit.25458.1.S1_s_at	-1.364	0.00041	0.006694	6.54397	5.32245	6.08078	7.78913	7.15907	7.09112	Cit.25458.1	C37_30584 /DEF=Section:10 Reversed BEST NR:XP_550069.1 3e-69 cis,cis-muconate cycloisomerase -like [Oryza sativa (japonica cultivar-group)] dbj|BAD61475.1| cis,cis-muconate cycloisomerase -like [Oryza /REP_ORG=Citrus	CX666465	Csi.11854	est
Cit.6480.1.S1_s_at	-1.366	0.00074	0.009875	8.29841	7.9287	8.37603	10.1139	9.52333	9.06473	Cit.6480.1	C37_08447 /DEF=Section:2 Forward ESTs:2 BEST NR:CAC84774.1 3e-58 P70 protein [Nicotiana tabacum] /REP_ORG=Citrus	CF835343	Csi.2619	est
Cit.15061.1.S1_at	-1.367	0.01876	0.087861	4.9974	4.73353	4.70813	7.74898	5.76728	5.02521	Cit.15061.1	C37_20016 /DEF=Section:2 Forward ESTs:4 BEST NR:AAF43219.1 3e-88 Strong similarity to the putative GDSL-motif containing lipase/hydrolase F26A9.7 from A. thaliana on BAC gb|AC016163. [Arabidopsis thaliana] /REP_ORG=Citrus	CX078390	Csi.12177	est
Cit.2191.1.S1_at	-1.367	0.00682	0.043734	6.97336	7.26926	7.22414	9.58927	7.99985	7.97968	Cit.2191.1	C37_02764 /DEF=Section:2 Forward ESTs:11 BEST NR:AAR31213.1 1e-103 GAI protein [Oryza sativa] /REP_ORG=Citrus	CV886226	Csi.17241	est
Cit.17527.1.S1_at	-1.369	0.00243	0.02224	5.75447	6.28553	6.41284	6.43418	7.80647	8.31772	Cit.17527.1	C37_10360 /DEF=Section:3 Forward ESTs:2 BEST NR:AAG43552.1 2e-06 Avr9/Cf-9 rapidly elicited protein 169 [Nicotiana tabacum] /REP_ORG=Citrus	CX304900	---	---
Cit.16081.1.S1_at	-1.37	0.00015	0.003518	7.32815	6.42388	6.62534	8.76674	7.74882	7.97147	Cit.16081.1	C37_21731 /DEF=Section:2 Forward ESTs:2 BEST NR:AAK44013.1 3e-64 putative serine carboxypeptidase II [Arabidopsis thaliana] /REP_ORG=Citrus	CX071680	Csi.3746	est
Cit.28185.1.S1_at	-1.37	0.00148	0.015877	7.68464	7.30113	7.30877	9.35194	8.49216	8.56103	Cit.28185.1	C37_38226 /DEF=Section:10 Reversed BEST NR:AAN31092.1 4e-64 At2g47010/F14M4.16 [Arabidopsis thaliana] gb|AAL27503.1| At2g47010/F14M4.16 [Arabidopsis thaliana] /REP_ORG=Citrus	DN617766	---	---
Cit.16033.1.S1_at	-1.372	0.00077	0.010149	7.58066	7.51485	7.4906	9.40171	8.62568	8.67399	Cit.16033.1	C37_21637 /DEF=Section:2 Forward ESTs:2 BEST NR:AAM64482.1 1e-47 unknown [Arabidopsis thaliana] /REP_ORG=Citrus	CX076163	Csi.12151	est
Cit.12549.1.S1_s_at	-1.374	0	1.5e-05	6.53921	6.66952	6.53355	8.07512	7.73068	8.05975	Cit.12549.1	C37_16680 /DEF=Section:2 Forward ESTs:2 BEST NR:AAO44088.1 8e-71 At1g20850 [Arabidopsis thaliana] ref|NP_564126.1| cysteine endopeptidase, papain-type (XCP2) [Arabidopsis thaliana] pir||A86341 cysteine pro /REP_ORG=Citrus	CK935239	Csi.3305 /// Csi.9148	est
Cit.21212.1.S1_at	-1.375	5e-05	0.001713	4.88424	5.55522	4.98022	6.01052	6.70089	6.8323	Cit.21212.1	C37_46306 /DEF=Section:8 Forward BEST NR:AAK08209.1 2e-23 metallothionein-like protein [Citrus unshiu] gb|AAK08208.1| metallothionein-like protein [Citrus unshiu] dbj|BAA31562.1| metallothionein-lik /REP_ORG=Citrus	DR406089	Csi.3252	est
Cit.38994.1.S1_at	-1.382	0.00013	0.003181	4.89758	6.14256	5.42012	7.10418	6.64577	6.85706	Cit.38994.1	C37_45174 /DEF=Section:12 Forward BEST NR:AAP55073.1 1e-125 putative chlorophyll synthase [Oryza sativa (japonica cultivar-group)] ref|NP_922786.1| putative chlorophyll synthase [Oryza sativa (japonic /REP_ORG=Citrus	DN957670	---	---
Cit.13908.1.S1_at	-1.383	0.00028	0.005176	6.49194	5.86066	6.22957	8.29985	7.3219	7.11084	Cit.13908.1	C37_18412 /DEF=Section:2 Forward ESTs:5 BEST NR:AAF06051.1 1e-42 F12P19.7 [Arabidopsis thaliana] pir||C96683 F12P19.7 [imported] - Arabidopsis thaliana /REP_ORG=Citrus	CV714063	Csi.8571	est
Cit.12050.1.S1_s_at	-1.389	0.0197	0.090924	2.77067	3.39329	3.27412	6.2841	3.83058	3.49094	Cit.12050.1	C37_16056 /DEF=Section:2 Forward ESTs:3 BEST NR:XP_462715.1 2e-34 OSJNBa0079F16.20 [Oryza sativa (japonica cultivar-group)] emb|CAD39815.1| OSJNBa0079F16.20 [Oryza sativa (japonica cultivar-group)] /REP_ORG=Citrus	CX077627	Csi.5231	est
Cit.13157.1.S1_at	-1.389	0.00583	0.039348	5.0093	4.0045	4.45431	6.90709	5.29401	5.4343	Cit.13157.1	C37_17438 /DEF=Section:2 Forward ESTs:4 BEST NR:DAA04956.1 8e-34 TPA: growth-regulating factor 12 [Oryza sativa (japonica cultivar-group)] /REP_ORG=Citrus	CF836514	Csi.5001	est
Cit.15007.1.S1_at	-1.389	0	4.6e-05	9.16676	8.73084	8.89628	10.5005	10.1013	10.3579	Cit.15007.1	C37_19932 /DEF=Section:2 Forward ESTs:4 BEST NR:AAM91503.1 6e-15 At1g51400/F5D21_10 [Arabidopsis thaliana] ref|NP_564589.1| photosystem II 5 kD protein [Arabidopsis thaliana] gb|AAK91337.1| At1g51400/F5D21 /REP_ORG=Citrus	CX636324	---	---
Cit.4858.1.S1_at	-1.389	0.00143	0.015555	7.96374	7.28013	7.40299	9.68666	8.70794	8.41848	Cit.4858.1	C37_06152 /DEF=Section:2 Forward ESTs:4 BEST NR:NP_909885.1 6e-94 putative fatty acid hydroxylase [Oryza sativa (japonica cultivar-group)] gb|AAK09233.1| putative fatty acid hydroxylase [Oryza sativa (japon /REP_ORG=Citrus	CX050589	Csi.3751	est
Cit.4284.1.S1_at	-1.39	0.00036	0.006156	6.1214	5.33058	5.756	7.74362	6.84341	6.78963	Cit.4284.1	C37_05430 /DEF=Section:2 Forward ESTs:7 BEST NR:AAM65039.1 4e-95 putative glucan endo-1-3-beta-glucosidase [Arabidopsis thaliana] /REP_ORG=Citrus	CV714792	Csi.4339	est
Cit.16754.1.S1_at	-1.392	0.00308	0.026123	6.67278	6.48869	6.51663	8.91567	7.53926	7.39949	Cit.16754.1	C37_22815 /DEF=Section:2 Forward ESTs:2 BEST NR:AAL79042.1 8e-65 NIMA-related protein kinase [Populus x canescens] /REP_ORG=Citrus	CX046030	Csi.17611	est
Cit.29521.1.S1_s_at	-1.396	0	0.000158	6.76425	6.67	6.71648	8.16112	7.92548	8.2507	Cit.29521.1	C37_03655 /DEF=Section:11 Forward BEST NR:CAB75916.1 6e-62 Regulator of chromosome condensation-like protein [Arabidopsis thaliana] pir||T47697 Regulator of chromosome condensation-like protein - Ara /REP_ORG=Citrus	CF504113	Csi.6552	est
Cit.17254.1.S1_at	-1.397	0.00013	0.003104	7.84548	7.52373	7.60177	9.63064	8.80768	8.72333	Cit.17254.1	C37_06298 /DEF=Section:3 Forward ESTs:3 BEST NR:AAK91129.1 1e-114 KRP120-2 [Daucus carota] /REP_ORG=Citrus	CK939925	---	---
Cit.35675.1.S1_at	-1.398	0	0.000207	8.92374	8.85944	8.37093	10.2801	9.81284	10.2562	Cit.35675.1	C37_29182 /DEF=Section:12 Forward BEST NR:G96720 1e-113 nitrate transporter (NTL1), 53025-56402 [imported] - Arabidopsis thaliana gb|AAG52554.1| nitrate transporter (NTL1); 53025-56402 [Arabidopsi /REP_ORG=Citrus	CK939624	---	---
Cit.4889.1.S1_s_at	-1.398	0.00214	0.020447	8.55256	8.90353	8.84189	10.8177	9.80484	9.87059	Cit.4889.1	C37_06196 /DEF=Section:2 Forward ESTs:5 BEST NR:AAT40488.1 3e-84 putative DNA-binding protein [Solanum demissum] /REP_ORG=Citrus	CX676493	Csi.6029	est
Cit.15670.1.S1_at	-1.403	0	0.00025	6.11877	5.43978	5.49556	6.86323	7.20523	7.19455	Cit.15670.1	C37_20989 /DEF=Section:2 Forward ESTs:3 BEST NR:BAA98102.1 2e-48 protein serine/threonine kinase-like [Arabidopsis thaliana] dbj|BAC42217.1| putative protein serine/threonine kinase [Arabidopsis thaliana] /REP_ORG=Citrus	CN184216	Csi.7730	est
Cit.6467.1.S1_s_at	-1.404	0.00411	0.031129	4.95885	6.86909	6.57425	7.75342	7.16899	7.69083	Cit.6467.1	C37_08431 /DEF=Section:2 Forward ESTs:3 BEST NR: /REP_ORG=Citrus	DN624119	---	---
Cit.5926.1.S1_s_at	-1.406	0.00086	0.011018	8.13224	7.19426	7.52142	9.81377	8.66237	8.59056	Cit.5926.1	C37_07592 /DEF=Section:2 Forward ESTs:3 BEST NR:BAB01923.1 2e-74 beta-galactosidase [Arabidopsis thaliana] emb|CAB64737.1| putative beta-galactosidase [Arabidopsis thaliana] ref|NP_187988.1| beta-galactosi /REP_ORG=Citrus	CX072790	Csi.8088	est
Cit.12779.1.S1_at	-1.408	0.0012	0.013745	8.79651	8.81294	9.36946	9.75095	10.7836	10.6672	Cit.12779.1	C37_16982 /DEF=Section:2 Forward ESTs:10 BEST NR:AAR92477.1 3e-62 putative WRKY transcription factor 30 [Vitis aestivalis] /REP_ORG=Citrus	CX044130	Csi.5389	est
Cit.29521.1.S1_x_at	-1.408	0	0.000267	5.1666	5.34142	5.60753	6.69574	6.77268	6.8705	Cit.29521.1	C37_03655 /DEF=Section:11 Forward BEST NR:CAB75916.1 6e-62 Regulator of chromosome condensation-like protein [Arabidopsis thaliana] pir||T47697 Regulator of chromosome condensation-like protein - Ara /REP_ORG=Citrus	CF504113	Csi.6552	est
Cit.14062.1.S1_s_at	-1.409	0.00029	0.005378	7.84623	7.70134	7.46702	9.72109	8.71384	8.80703	Cit.14062.1	C37_18617 /DEF=Section:2 Forward ESTs:2 BEST NR:AAN18051.1 1e-114 At2g34770/T29F13.2 [Arabidopsis thaliana] gb|AAC16270.1| fatty acid hydroxylase (FAH1) [Arabidopsis thaliana] gb|AAK91343.1| At2g34770/T29F1 /REP_ORG=Citrus	CX669402	---	---
Cit.19125.1.S1_at	-1.409	0.03251	0.127662	5.18812	5.29142	5.34304	7.57813	6.50706	5.9657	Cit.19125.1	C37_26244 /DEF=Section:8 Forward BEST NR: /REP_ORG=Citrus	CX302585	Csi.9496	est
Cit.3648.1.S1_at	-1.409	0.00875	0.051883	6.21566	5.66042	5.91318	8.5472	6.87407	6.59492	Cit.3648.1	C37_04603 /DEF=Section:2 Forward ESTs:8 BEST NR:AAM12534.1 1e-145 putative sphingolipid delta 4 desaturase DES-1 [Lycopersicon esculentum] /REP_ORG=Citrus	CV884311	Csi.7068	est
Cit.6780.1.S1_at	-1.409	0.00068	0.009319	5.23705	6.72527	6.18808	7.60989	7.10593	7.66159	Cit.6780.1	C37_08926 /DEF=Section:2 Forward ESTs:3 BEST NR:DAA02285.1 7e-07 TPA: DVL14 [Arabidopsis thaliana] /REP_ORG=Citrus	CX052326	Csi.236	est
Cit.6595.1.S1_at	-1.41	0.00059	0.008439	5.02026	4.50402	5.23592	6.96608	6.36643	5.65649	Cit.6595.1	C37_08627 /DEF=Section:2 Forward ESTs:3 BEST NR:AAV51939.1 8e-43 SBP transcription factor [Gossypium hirsutum] /REP_ORG=Citrus	CX053212	Csi.11995	est
Cit.33267.1.S1_at	-1.418	0.00095	0.01177	6.09939	5.01231	5.82655	6.364	7.13211	7.69615	Cit.33267.1	C37_25179 /DEF=Section:12 Forward BEST NR:AAM64345.1 4e-26 heat shock protein-like [Arabidopsis thaliana] emb|CAB79142.1| heat shock protein-like [Arabidopsis thaliana] emb|CAA17154.1| heat shock pro /REP_ORG=Citrus	CX299131	---	---
Cit.28426.1.S1_s_at	-1.419	0.00015	0.003465	5.01713	4.806	4.70155	6.93641	5.91247	5.93142	Cit.28426.1	C37_39378 /DEF=Section:10 Reversed BEST NR:CAB64746.1 3e-50 putative beta-galactosidase [Arabidopsis thaliana] /REP_ORG=Citrus	CV707046	Csi.8622	est
Cit.18211.1.S1_at	-1.42	0.00083	0.010714	7.28764	6.62624	7.51169	7.81838	8.99618	8.87234	Cit.18211.1	C37_21351 /DEF=Section:3 Forward ESTs:2 BEST NR: /REP_ORG=Citrus	CK940014	Csi.929	est
Cit.5054.1.S1_s_at	-1.42	2e-05	0.001093	7.66033	7.14325	7.13943	9.30575	8.40194	8.4951	Cit.5054.1	C37_06409 /DEF=Section:2 Forward ESTs:2 BEST NR:BAA97030.1 2e-32 unnamed protein product [Arabidopsis thaliana] ref|NP_200510.1| expressed protein [Arabidopsis thaliana] /REP_ORG=Citrus	CV718605	Csi.10388	est
Cit.23101.1.S1_s_at	-1.421	3e-05	0.001336	11.5938	11.0553	11.2881	13.1979	12.413	12.5886	Cit.23101.1	C37_35461 /DEF=Section:9 Reversed BEST NR:AAF80557.1 9e-62 plasma membrane aquaporin [Vitis vinifera] /REP_ORG=Citrus	CV719411	Csi.5615	est
Cit.13973.1.S1_at	-1.423	0.00025	0.004761	6.95827	7.38269	6.62112	8.57884	8.14389	8.50789	Cit.13973.1	C37_18501 /DEF=Section:2 Forward ESTs:6 BEST NR:CAC84712.1 2e-77 aux/IAA protein [Populus tremula x Populus tremuloides] /REP_ORG=Citrus	CD574798	---	---
Cit.13311.1.S1_at	-1.425	0.00151	0.01611	8.94823	8.54206	8.65766	10.8999	9.87899	9.6449	Cit.13311.1	C37_17637 /DEF=Section:2 Forward ESTs:8 BEST NR:BAC98491.1 2e-37 AG-motif binding protein-1 [Nicotiana tabacum] /REP_ORG=Citrus	CV714652	Csi.11392	est
Cit.29521.1.S1_at	-1.426	0	0.000289	5.00283	4.84693	4.85833	6.39963	6.22803	6.35799	Cit.29521.1	C37_03655 /DEF=Section:11 Forward BEST NR:CAB75916.1 6e-62 Regulator of chromosome condensation-like protein [Arabidopsis thaliana] pir||T47697 Regulator of chromosome condensation-like protein - Ara /REP_ORG=Citrus	CF504113	Csi.6552	est
Cit.14796.1.S1_at	-1.429	2e-05	0.000897	6.66304	6.43915	6.64798	8.07527	7.94098	8.01982	Cit.14796.1	C37_19635 /DEF=Section:2 Forward ESTs:4 BEST NR: /REP_ORG=Citrus	CX636715	---	---
Cit.6848.1.S1_at	-1.43	2e-05	0.001016	5.54855	5.01985	5.05146	6.96416	6.40904	6.53733	Cit.6848.1	C37_09038 /DEF=Section:2 Forward ESTs:2 BEST NR:AAP21168.1 1e-115 At1g64110/F22C12_22 [Arabidopsis thaliana] gb|AAL06985.1| At1g64110/F22C12_22 [Arabidopsis thaliana] ref|NP_564824.1| AAA-type ATPase family /REP_ORG=Citrus	CX544010	---	---
Cit.11868.1.S1_s_at	-1.432	3e-05	0.001205	9.96066	9.34834	9.60243	11.3517	10.8538	11.0032	Cit.11868.1	C37_15821 /DEF=Section:2 Forward ESTs:4 BEST NR:AAG44394.1 2e-57 unknown [Hevea brasiliensis] /REP_ORG=Citrus	CF835172	Csi.3040	est
Cit.26968.1.S1_s_at	-1.432	0.0237	0.103178	7.58979	7.12586	6.84587	10.1528	8.09649	7.60699	Cit.26968.1	C37_34923 /DEF=Section:10 Reversed BEST NR:CAB80653.1 1e-28 hypothetical protein [Arabidopsis thaliana] emb|CAB38903.1| hypothetical protein [Arabidopsis thaliana] pir||T06096 hypothetical protein T5J /REP_ORG=Citrus	CV716286	Csi.5747	est
Cit.23737.1.S1_at	-1.435	0.00097	0.01188	3.91145	4.14968	3.93007	6.26906	5.16169	4.86426	Cit.23737.1	C37_39114 /DEF=Section:9 Reversed BEST NR:AAO30018.1 2e-83 receptor protein kinase-like protein [Arabidopsis thaliana] gb|AAL24379.1| receptor protein kinase-like protein [Arabidopsis thaliana] ref|N /REP_ORG=Citrus	CV705777	---	---
Cit.4757.1.S1_s_at	-1.444	4e-05	0.001483	7.81116	7.57056	7.17184	9.60619	8.62471	8.65345	Cit.4757.1	C37_06029 /DEF=Section:2 Forward ESTs:3 BEST NR:CAB87719.1 2e-68 transcription factor like protein [Arabidopsis thaliana] gb|AAT44918.1| putative AP2/EREBP transcription factor [Arabidopsis thaliana] pir|| /REP_ORG=Citrus	CX546122	Csi.9134	est
Cit.22083.1.S1_s_at	-1.446	2e-05	0.000878	9.10547	8.42087	8.57401	10.6597	9.88439	9.89341	Cit.22083.1	C37_30112 /DEF=Section:9 Reversed BEST NR:BAB10625.1 1e-51 unnamed protein product [Arabidopsis thaliana] ref|NP_199083.1| expressed protein [Arabidopsis thaliana] /REP_ORG=Citrus	DN624700	---	---
Cit.8466.1.S1_s_at	-1.446	0.00036	0.00613	5.39301	6.01426	5.00853	7.60293	6.51037	6.6391	Cit.8466.1	C37_11597 /DEF=Section:2 Forward ESTs:3 BEST NR:BAB01470.1 3e-07 unnamed protein product [Arabidopsis thaliana] /REP_ORG=Citrus	CX545512	Csi.3181	est
Cit.4949.1.S1_at	-1.451	1e-05	0.000503	9.39531	8.81673	8.88067	10.8071	10.2583	10.3818	Cit.4949.1	C37_06275 /DEF=Section:2 Forward ESTs:6 BEST NR:NP_915990.1 4e-99 putative receptor-like protein kinase [Oryza sativa (japonica cultivar-group)] dbj|BAB93368.1| putative receptor-like protein kinase [Oryza /REP_ORG=Citrus	CX668375	---	---
Cit.7399.1.S1_at	-1.452	0.00917	0.053659	6.1871	5.32596	5.46512	8.09388	6.52722	6.7137	Cit.7399.1	C37_10028 /DEF=Section:2 Forward ESTs:2 BEST NR:NP_174768.1 1e-117 EXS family protein / ERD1/XPR1/SYG1 family protein [Arabidopsis thaliana] /REP_ORG=Citrus	CK935381	---	---
Cit.14205.1.S1_at	-1.454	0.00066	0.009171	5.3266	5.09118	4.45895	7.22159	6.05463	5.96108	Cit.14205.1	C37_18810 /DEF=Section:2 Forward ESTs:4 BEST NR:BAC43003.1 1e-119 putative early nodule-specific protein [Arabidopsis thaliana] gb|AAO63402.1| At5g14450 [Arabidopsis thaliana] emb|CAB87784.1| early nodule-s /REP_ORG=Citrus	CV887212	Csi.3835	est
Cit.7668.1.S1_at	-1.456	0.0001	0.002739	7.88005	7.47238	7.50208	9.63181	8.69205	8.89806	Cit.7668.1	C37_10443 /DEF=Section:2 Forward ESTs:2 BEST NR:AAL06806.1 2e-52 At1g07080/F10K1_15 [Arabidopsis thaliana] gb|AAK83650.1| At1g07080/F10K1_15 [Arabidopsis thaliana] ref|NP_563779.1| gamma interferon respons /REP_ORG=Citrus	CX049777	Csi.3357	est
Cit.39637.1.S1_x_at	-1.459	3e-05	0.001336	5.69916	6.67278	5.97249	7.89118	7.24452	7.58658	Cit.39637.1	C37_46214 /DEF=Section:12 Forward BEST NR: /REP_ORG=Citrus	DN799325	---	---
Cit.18244.1.S1_at	-1.461	3e-05	0.001198	7.76409	8.22627	7.61962	9.74927	8.9771	9.26522	Cit.18244.1	C37_21719 /DEF=Section:3 Forward ESTs:2 BEST NR:NP_173683.1 2e-26 gibberellin-responsive protein, putative [Arabidopsis thaliana] dbj|BAC43377.1| putative gibberellin-regulated protein [Arabidopsis thaliana /REP_ORG=Citrus	CN184492	Csi.16511	est
Cit.23561.1.S1_x_at	-1.461	0.01512	0.075931	9.31715	8.4487	8.5797	10.6951	10.0208	10.0129	Cit.23561.1	C37_38599 /DEF=Section:9 Reversed BEST NR:XP_326282.1 3e-06 hypothetical protein [Neurospora crassa] gb|EAA28082.1| hypothetical protein [Neurospora crassa] /REP_ORG=Citrus	DN620570	Csi.58	est
Cit.35205.1.S1_at	-1.461	0.00059	0.008511	4.61544	4.75264	4.3329	6.66638	5.58269	5.83438	Cit.35205.1	C37_28212 /DEF=Section:12 Forward BEST NR:AAL27503.1 5e-75 At2g47010/F14M4.16 [Arabidopsis thaliana] gb|AAN31092.1| At2g47010/F14M4.16 [Arabidopsis thaliana] /REP_ORG=Citrus	CK932875	---	---
Cit.24525.1.S1_s_at	-1.465	4e-05	0.001356	7.48355	6.9369	7.12733	9.2876	8.27056	8.38593	Cit.24525.1	C37_41748 /DEF=Section:9 Reversed BEST NR: /REP_ORG=Citrus	CX546123	Csi.9134	est
Cit.38765.1.S1_at	-1.466	0.01647	0.080434	9.37602	8.91316	8.38002	11.265	10.1372	9.66373	Cit.38765.1	C37_44729 /DEF=Section:12 Forward BEST NR:AAC78479.1 5e-16 3-oxoacyl-[acyl-carrier-protein] synthase [Capsicum chinense] /REP_ORG=Citrus	CK701935	Csi.10280	est
Cit.29404.1.S1_x_at	-1.47	0.0005	0.007585	6.50449	6.29606	5.77569	7.67929	7.43477	7.87239	Cit.29404.1	C37_01696 /DEF=Section:11 Forward BEST NR:AAK60517.1 5e-79 P450 monooxygenase [Gossypium arboreum] /REP_ORG=Citrus	CK936742	Csi.646	est
Cit.31369.1.S1_at	-1.471	0.00408	0.030981	6.71723	7.14728	7.18658	7.09987	8.95701	9.40778	Cit.31369.1	C37_21915 /DEF=Section:11 Forward BEST NR:AAD52097.1 3e-75 receptor-like kinase CHRK1 [Nicotiana tabacum] /REP_ORG=Citrus	CX296300	---	---
Cit.5925.1.S1_at	-1.471	6e-05	0.001806	8.92526	8.13509	8.50715	9.34758	10.2193	10.4129	Cit.5925.1	C37_07589 /DEF=Section:2 Forward ESTs:4 BEST NR:NP_200713.2 2e-36 expressed protein [Arabidopsis thaliana] /REP_ORG=Citrus	CX674296	Csi.15648	est
Cit.18235.1.S1_at	-1.475	0.00222	0.020974	6.60026	6.09028	5.98915	8.82155	7.11132	7.17271	Cit.18235.1	C37_21654 /DEF=Section:3 Forward ESTs:2 BEST NR:NP_187298.1 2e-92 GNS1/SUR4 membrane family protein [Arabidopsis thaliana] gb|AAF08569.1| unknown protein [Arabidopsis thaliana] /REP_ORG=Citrus	CK936113	Csi.16414	est
Cit.1077.1.S1_s_at	-1.477	0.03398	0.131676	8.96771	8.31145	8.22837	10.5004	9.68407	9.75302	Cit.1077.1	C37_01368 /DEF=Section:2 Forward ESTs:4 BEST NR:AAQ84042.1 1e-93 pectate lyase [Malus x domestica] /REP_ORG=Citrus	CF829440	---	---
Cit.2437.1.S1_at	-1.477	0	0.000116	5.3534	4.94119	5.38391	6.80683	6.59098	6.71104	Cit.2437.1	C37_03080 /DEF=Section:2 Forward ESTs:2 BEST NR:1CQA 6e-68 Birch Pollen Profilin /REP_ORG=Citrus	CX635904	---	---
Cit.9474.1.S1_at	-1.478	0.00046	0.007205	5.65359	4.80185	5.46512	7.35262	6.6719	6.32916	Cit.9474.1	C37_12860 /DEF=Section:2 Forward ESTs:2 BEST NR:AAD09518.1 2e-83 NTGP4 [Nicotiana tabacum] /REP_ORG=Citrus	CX665621	---	---
Cit.30064.1.S1_at	-1.481	0.00131	0.014652	9.60512	9.25516	9.34812	11.1837	10.676	10.7924	Cit.30064.1	C37_09225 /DEF=Section:11 Forward BEST NR:NP_193033.1 4e-24 expressed protein [Arabidopsis thaliana] pir||T10199 hypothetical protein F25G13.60 - Arabidopsis thaliana /REP_ORG=Citrus	CK937462	Csi.10499	est
Cit.6443.1.S1_s_at	-1.488	0.00044	0.007055	7.3055	6.89339	7.06142	9.51953	8.19415	8.01097	Cit.6443.1	C37_08392 /DEF=Section:2 Forward ESTs:2 BEST NR:AAF06051.1 1e-115 F12P19.7 [Arabidopsis thaliana] pir||C96683 F12P19.7 [imported] - Arabidopsis thaliana /REP_ORG=Citrus	CX665719	Csi.8571	est
Cit.31429.1.S1_at	-1.496	2e-05	0.001074	6.71533	6.6929	6.07768	8.44291	7.82444	7.70642	Cit.31429.1	C37_22311 /DEF=Section:11 Forward BEST NR:NP_563624.1 7e-46 AP2 domain-containing transcription factor, putative [Arabidopsis thaliana] /REP_ORG=Citrus	CF419823	---	---
Cit.18287.1.S1_at	-1.502	1e-05	0.00054	9.00397	8.55768	8.98372	10.884	10.0426	10.125	Cit.18287.1	C37_22381 /DEF=Section:3 Forward ESTs:2 BEST NR:NP_564142.1 4e-20 expressed protein [Arabidopsis thaliana] pir||H86347 hypothetical protein F24J8.11 - Arabidopsis thaliana /REP_ORG=Citrus	CK934590	Csi.456	est
Cit.13410.1.S1_s_at	-1.511	0.02182	0.097448	7.96518	7.47158	7.48783	10.2891	8.7301	8.43802	Cit.13410.1	C37_17763 /DEF=Section:2 Forward ESTs:4 BEST NR:AAP04044.1 1e-103 putative pectin methylesterase [Arabidopsis thaliana] gb|AAL49830.1| putative pectin methylesterase [Arabidopsis thaliana] emb|CAB89354.1| p /REP_ORG=Citrus	CX669534	Csi.536	est
Cit.18192.1.S1_at	-1.511	0.00511	0.036108	6.15176	5.52395	5.57632	8.10852	6.76998	6.90522	Cit.18192.1	C37_21165 /DEF=Section:3 Forward ESTs:2 BEST NR:AAF88082.1 6e-09 T12C24.19 [Arabidopsis thaliana] /REP_ORG=Citrus	CK933074	Csi.300	est
Cit.6161.1.S1_at	-1.517	0.00117	0.013539	8.22242	8.13265	8.03553	10.2941	9.41035	9.23826	Cit.6161.1	C37_07937 /DEF=Section:2 Forward ESTs:4 BEST NR:AAQ65192.1 2e-40 At3g08670 [Arabidopsis thaliana] gb|AAG51356.1| hypothetical protein; 44869-47459 [Arabidopsis thaliana] ref|NP_187479.1| expressed protein /REP_ORG=Citrus	CX671603	Csi.6212	est
Cit.6283.1.S1_s_at	-1.521	0.00063	0.008876	4.79425	4.22214	4.46691	6.80063	5.73782	5.50642	Cit.6283.1	C37_08128 /DEF=Section:2 Forward ESTs:2 BEST NR:AAN31869.1 4e-32 putative RING zinc finger ankyrin protein [Arabidopsis thaliana] gb|AAM10020.1| putative RING zinc finger ankyrin protein [Arabidopsis thali /REP_ORG=Citrus	CV707206	---	---
Cit.25607.1.S1_s_at	-1.527	3e-05	0.001256	7.10113	6.70806	6.97832	8.57181	8.2172	8.57933	Cit.25607.1	C37_31061 /DEF=Section:10 Reversed BEST NR:CAD56218.1 4e-35 hypothetical protein [Cicer arietinum] /REP_ORG=Citrus	CX671108	Csi.12269	est
Cit.26688.1.S1_at	-1.53	0.00023	0.004492	6.59078	5.61076	6.02022	7.959	7.51163	7.34198	Cit.26688.1	C37_34215 /DEF=Section:10 Reversed BEST NR:XP_462763.1 2e-56 putative muconate cycloisomerase-like protein [Oryza sativa (japonica cultivar-group)] /REP_ORG=Citrus	CX045456	Csi.11854	est
Cit.376.1.S1_x_at	-1.533	5e-05	0.00168	10.7907	9.90371	10.0877	12.1127	11.5971	11.672	Cit.376.1	C37_00469 /DEF=Section:2 Forward ESTs:14 BEST NR:Q39967 5e-22 Major latex allergen Hev b 5 gb|AAC49448.1| pI 3.5 latex allergen gb|AAC49447.1| latex allergen /REP_ORG=Citrus	CX666561	---	---
Cit.31752.1.S1_s_at	-1.534	0.00021	0.004191	9.15697	9.80228	9.02202	11.4532	10.2683	10.8609	Cit.31752.1	C37_23256 /DEF=Section:12 Forward BEST NR:AAF71819.1 3e-33 putative aquaporin PIP1-3 [Vitis berlandieri x Vitis rupestris] /REP_ORG=Citrus	AU300362	Csi.5615	est
Cit.9000.1.S1_s_at	-1.534	0	0.000349	7.16766	6.69093	6.78637	8.87443	8.12267	8.25042	Cit.9000.1	C37_12286 /DEF=Section:2 Forward ESTs:4 BEST NR:BAC43154.1 1e-70 unknown protein [Arabidopsis thaliana] /REP_ORG=Citrus	CV712411	Csi.8051	est
Cit.10912.1.S1_s_at	-1.539	0	0.000213	7.87028	7.3051	7.67843	8.97338	9.06728	9.4292	Cit.10912.1	C37_14635 /DEF=Section:2 Forward ESTs:12 BEST NR:AAB71227.1 1e-109 Ca+2-binding EF hand protein [Glycine max] pir||T07092 Ca+2-binding EF hand protein homolog PM13 - soybean /REP_ORG=Citrus	CV714097	Csi.6314	est
Cit.29404.1.S1_at	-1.544	0.00069	0.009373	6.24569	5.66293	5.81919	7.47567	7.17906	7.70541	Cit.29404.1	C37_01696 /DEF=Section:11 Forward BEST NR:AAK60517.1 5e-79 P450 monooxygenase [Gossypium arboreum] /REP_ORG=Citrus	CK936742	Csi.646	est
Cit.16956.1.S1_x_at	-1.553	0.00083	0.010744	6.16869	6.82574	6.74633	7.19871	8.39067	8.80904	Cit.16956.1	C37_00874 /DEF=Section:3 Forward ESTs:2 BEST NR:AAK08209.1 6e-30 metallothionein-like protein [Citrus unshiu] gb|AAK08208.1| metallothionein-like protein [Citrus unshiu] dbj|BAA31562.1| metallothionein-lik /REP_ORG=Citrus	DR406181	Csi.3252	est
Cit.233.1.S1_at	-1.563	5e-05	0.001753	5.5748	4.4049	4.80592	6.83929	6.32521	6.30909	Cit.233.1	C37_00296 /DEF=Section:2 Forward ESTs:20 BEST NR:Q39967 3e-21 Major latex allergen Hev b 5 gb|AAC49448.1| pI 3.5 latex allergen gb|AAC49447.1| latex allergen /REP_ORG=Citrus	CF828233	---	---
Cit.721.1.S1_x_at	-1.568	4e-05	0.001385	10.2877	9.4619	9.62687	11.7161	11.1424	11.2226	Cit.721.1	C37_00899 /DEF=Section:2 Forward ESTs:82 BEST NR:Q39967 5e-22 Major latex allergen Hev b 5 gb|AAC49448.1| pI 3.5 latex allergen gb|AAC49447.1| latex allergen /REP_ORG=Citrus	CB290748	Csi.1930	est
Cit.26077.1.S1_at	-1.572	1e-05	0.000756	6.79651	6.45774	6.70943	8.61191	8.05235	8.01486	Cit.26077.1	C37_32403 /DEF=Section:10 Reversed BEST NR:NP_198518.1 3e-44 auxin-responsive factor (ARF8) [Arabidopsis thaliana] gb|AAD02219.1| auxin response factor 8 [Arabidopsis thaliana] /REP_ORG=Citrus	CF835366	---	---
Cit.15348.1.S1_at	-1.575	0.0072	0.04541	5.18804	5.70186	5.10806	8.17292	6.28742	6.26277	Cit.15348.1	C37_20459 /DEF=Section:2 Forward ESTs:3 BEST NR:AAD25808.1 1e-93 F10O3.17 [Arabidopsis thaliana] ref|NP_171800.1| phototropic-responsive NPH3 family protein [Arabidopsis thaliana] pir||G86160 protein F10O3 /REP_ORG=Citrus	CX675814	Csi.6041	est
Cit.5286.1.S1_at	-1.576	0.01405	0.072059	7.24788	6.62224	6.32573	9.60455	7.67788	7.64097	Cit.5286.1	C37_06694 /DEF=Section:2 Forward ESTs:6 BEST NR:AAR14273.1 2e-34 predicted protein [Populus alba x Populus tremula] /REP_ORG=Citrus	CX075926	Csi.12108	est
Cit.14722.1.S1_at	-1.577	5e-05	0.001722	7.94659	7.55054	7.8456	10.0501	9.09301	8.93078	Cit.14722.1	C37_19519 /DEF=Section:2 Forward ESTs:4 BEST NR:CAD19990.1 1e-33 TCP1 protein [Lupinus albus] /REP_ORG=Citrus	CX671648	Csi.11093	est
Cit.14663.1.S1_at	-1.583	0	0.000164	7.8678	7.28441	7.40029	8.88995	8.95936	9.45206	Cit.14663.1	C37_19437 /DEF=Section:2 Forward ESTs:3 BEST NR:AAM91350.1 8e-11 At3g28050/MMG15_6 [Arabidopsis thaliana] gb|AAK50076.1| AT3g28050/MMG15_6 [Arabidopsis thaliana] ref|NP_566831.1| nodulin MtN21 family prote /REP_ORG=Citrus	CX674194	Csi.14479	est
Cit.20525.1.S1_at	-1.586	0.00908	0.053327	5.74669	5.10241	4.87636	7.77322	6.30285	6.40636	Cit.20525.1	C37_43046 /DEF=Section:8 Forward BEST NR: /REP_ORG=Citrus	CF653396	Csi.132	est
Cit.100.1.S1_x_at	-1.593	2e-05	0.00105	10.6768	9.89109	10.0968	12.1723	11.5729	11.6995	Cit.100.1	C37_00099 /DEF=Section:2 Forward ESTs:53 BEST NR:Q39967 3e-21 Major latex allergen Hev b 5 gb|AAC49448.1| pI 3.5 latex allergen gb|AAC49447.1| latex allergen /REP_ORG=Citrus	CK934397	Csi.1930 /// Csi.6536	est
Cit.5477.1.S1_s_at	-1.594	2e-05	0.001	7.70842	8.37556	8.09741	9.03081	9.74692	10.1857	Cit.5477.1	C37_06964 /DEF=Section:2 Forward ESTs:3 BEST NR:AAM62660.1 8e-34 unknown [Arabidopsis thaliana] gb|AAM47888.1| unknown protein [Arabidopsis thaliana] gb|AAL91147.1| unknown protein [Arabidopsis thaliana] /REP_ORG=Citrus	CV719029	Csi.1583	est
Cit.21988.1.S1_at	-1.596	4e-05	0.001507	4.41419	4.4401	4.34297	6.60162	5.98302	5.40077	Cit.21988.1	C37_29719 /DEF=Section:9 Reversed BEST NR:NP_568394.2 2e-64 1,2-diacylglycerol 3-beta-galactosyltransferase, putative / monogalactosyldiacylglycerol synthase, putative / MGDG synthase, putative [Arabi /REP_ORG=Citrus	DN622718	---	---
Cit.24449.1.S1_at	-1.601	0	0.000194	4.70546	3.92422	4.23883	6.12353	5.85964	5.68978	Cit.24449.1	C37_41495 /DEF=Section:9 Reversed BEST NR:AAR28003.1 3e-62 TFIIB2 [Arabidopsis thaliana] gb|AAF02810.1| transcription initiation factor IIB (TFIIB) [Arabidopsis thaliana] gb|AAM65403.1| transcription /REP_ORG=Citrus	CX544838	---	---
Cit.33267.1.S1_x_at	-1.601	3e-05	0.001329	8.0848	7.23907	7.68342	8.72725	9.28721	9.79692	Cit.33267.1	C37_25179 /DEF=Section:12 Forward BEST NR:AAM64345.1 4e-26 heat shock protein-like [Arabidopsis thaliana] emb|CAB79142.1| heat shock protein-like [Arabidopsis thaliana] emb|CAA17154.1| heat shock pro /REP_ORG=Citrus	CX299131	---	---
Cit.4669.1.S1_at	-1.601	0	0.000169	8.06238	7.89842	7.79956	9.65434	9.24267	9.66613	Cit.4669.1	C37_05921 /DEF=Section:2 Forward ESTs:6 BEST NR:BAC42487.1 5e-51 putative bHLH transcription factor bHLH063 [Arabidopsis thaliana] gb|AAO63377.1| At4g34530 [Arabidopsis thaliana] ref|NP_195179.2| basic hel /REP_ORG=Citrus	CV707717	---	---
Cit.4589.1.S1_at	-1.602	0.03419	0.132138	6.72518	6.84085	6.10005	9.83817	7.6247	7.00913	Cit.4589.1	C37_05815 /DEF=Section:2 Forward ESTs:7 BEST NR:AAM61290.1 1e-109 putative fatty acid elongase [Arabidopsis thaliana] /REP_ORG=Citrus	CX049628	Csi.9993	est
Cit.9555.1.S1_at	-1.602	0.00016	0.003596	5.06732	4.81157	4.81582	7.37092	6.06913	6.06022	Cit.9555.1	C37_12962 /DEF=Section:2 Forward ESTs:8 BEST NR:AAK16175.1 6e-68 putative glucosyltransferase [Oryza sativa (japonica cultivar-group)] ref|XP_469831.1| putative glucosyltransferase [Oryza sativa (japonica /REP_ORG=Citrus	DT214672	---	---
Cit.3515.1.S1_s_at	-1.604	0.0272	0.113105	5.87008	5.21653	5.87693	9.37602	6.2645	6.13647	Cit.3515.1	C37_04441 /DEF=Section:2 Forward ESTs:5 BEST NR:BAA76478.1 6e-96 NtcycD3-1 [Nicotiana tabacum] /REP_ORG=Citrus	CX676163	Csi.5634	est
Cit.38050.1.S1_at	-1.604	0.01411	0.07226	2.80724	3.5892	3.39964	6.49902	4.3291	3.78117	Cit.38050.1	C37_43973 /DEF=Section:12 Forward BEST NR:T07833 1e-22 probable steroid sulfotransferase (EC 2.8.2.15) 3 - rape gb|AAC63113.1| steroid sulfotransferase 3 [Brassica napus] /REP_ORG=Citrus	CF505041	Csi.2426	est
Cit.40392.1.S1_at	-1.617	6e-05	0.001905	6.15738	6.98561	5.85433	7.89332	7.8168	8.13737	Cit.40392.1	C37_47408 /DEF=Section:12 Forward BEST NR:AAO64159.1 9e-90 putative gamma-glutamyltransferase [Arabidopsis thaliana] emb|CAB79679.1| gamma-glutamyltransferase-like protein [Arabidopsis thaliana] ref| /REP_ORG=Citrus	CX542870	---	---
Cit.311.1.S1_s_at	-1.619	0.00012	0.002937	4.22299	5.10008	4.27128	6.67278	6.15102	5.62747	Cit.311.1	C37_00386 /DEF=Section:2 Forward ESTs:2 BEST NR:BAB16431.1 8e-18 P-rich protein NtEIG-C29 [Nicotiana tabacum] /REP_ORG=Citrus	CN182741	Csi.6452	est
Cit.15572.1.S1_at	-1.62	0	3.5e-05	6.91115	6.80019	6.67459	8.69537	8.37711	8.17428	Cit.15572.1	C37_20839 /DEF=Section:2 Forward ESTs:3 BEST NR:CAA59964.1 2e-67 subtilisin-like protease [Alnus glutinosa] pir||S52769 subtilisin-like proteinase ag12 (EC 3.4.21.-) - alder /REP_ORG=Citrus	CV707960	---	---
Cit.26358.1.S1_at	-1.62	0.00177	0.017979	4.06922	4.15269	4.24582	6.07836	5.20204	6.04715	Cit.26358.1	C37_33200 /DEF=Section:10 Reversed BEST NR:AAM15239.1 1e-19 hypothetical protein [Arabidopsis thaliana] gb|AAC69921.1| hypothetical protein [Arabidopsis thaliana] pir||D84905 hypothetical protein At2g /REP_ORG=Citrus	CV886791	---	---
Cit.29914.1.S1_s_at	-1.62	6e-05	0.001833	4.97958	5.45576	5.26031	7.66986	6.32412	6.56027	Cit.29914.1	C37_08366 /DEF=Section:11 Forward BEST NR:AAF80560.1 1e-88 omega-6 fatty acid desaturase [Sesamum indicum] /REP_ORG=Citrus	CV706591	Csi.10788	est
Cit.14467.1.S1_s_at	-1.621	0	0.000234	8.94823	8.41712	8.47072	9.88628	10.1899	10.622	Cit.14467.1	C37_19175 /DEF=Section:2 Forward ESTs:3 BEST NR:AAK32891.1 8e-60 AT5g36940/MLF18_60 [Arabidopsis thaliana] ref|NP_849822.1| amino acid permease family protein [Arabidopsis thaliana] /REP_ORG=Citrus	CF653362	Csi.10148	est
Cit.5558.1.S1_s_at	-1.623	0	0.000106	7.7026	7.90479	7.75166	8.98651	9.65069	9.59161	Cit.5558.1	C37_07079 /DEF=Section:2 Forward ESTs:2 BEST NR: /REP_ORG=Citrus	CX045428	Csi.8856	est
Cit.23790.1.S1_s_at	-1.624	0.00013	0.003095	6.45546	6.11086	5.69921	8.5529	7.47034	7.114	Cit.23790.1	C37_39269 /DEF=Section:9 Reversed BEST NR:T07426 4e-52 probable polygalacturonase (EC 3.2.1.15) 1 - tomato gb|AAB39556.1| AROGP2 /REP_ORG=Citrus	CV706566	Csi.5603	est
Cit.12610.1.S1_s_at	-1.625	0	0.000294	6.48338	6.05788	6.34284	8.47091	7.69598	7.59264	Cit.12610.1	C37_16756 /DEF=Section:2 Forward ESTs:2 BEST NR:AAG52057.1 8e-75 unknown protein; 27870-25287 [Arabidopsis thaliana] pir||F86423 unknown protein, 27870-25287 [imported] - Arabidopsis thaliana ref|NP_564344 /REP_ORG=Citrus	CV706135	Csi.8550	est
Cit.10482.1.S1_s_at	-1.627	0.001	0.012117	9.21204	9.17374	8.91033	11.7679	10.4074	10.0029	Cit.10482.1	C37_14114 /DEF=Section:2 Forward ESTs:6 BEST NR:AAF21213.1 1e-126 unknown protein [Arabidopsis thaliana] gb|AAN31881.1| unknown protein [Arabidopsis thaliana] gb|AAM63815.1| unknown [Arabidopsis thaliana] /REP_ORG=Citrus	CX664720	Csi.5829	est
Cit.16900.1.S1_x_at	-1.627	2e-05	0.001073	10.5249	9.6863	9.91606	12.0333	11.4337	11.5416	Cit.16900.1	C37_00169 /DEF=Section:3 Forward ESTs:2 BEST NR:Q39967 6e-21 Major latex allergen Hev b 5 gb|AAC49448.1| pI 3.5 latex allergen gb|AAC49447.1| latex allergen /REP_ORG=Citrus	CB610530	Csi.1930	est
Cit.19730.1.S1_at	-1.629	0	3e-05	8.33677	8.31292	8.33167	9.96647	9.83601	10.0664	Cit.19730.1	C37_28625 /DEF=Section:8 Forward BEST NR: /REP_ORG=Citrus	CK937924	Csi.771	est
Cit.9305.1.S1_s_at	-1.629	0	4.6e-05	10.5178	10.8854	10.4351	12.0863	12.1649	12.4733	Cit.9305.1	C37_12651 /DEF=Section:2 Forward ESTs:12 BEST NR:Q948P6 1e-110 Ferritin 3, chloroplast precursor (SFerH-3) dbj|BAB64536.1| ferritin [Glycine max] /REP_ORG=Citrus	CV713657	Csi.409	est
Cit.17223.1.S1_s_at	-1.631	0	3e-05	8.37003	7.84793	8.18092	9.64686	9.75311	9.89175	Cit.17223.1	C37_05577 /DEF=Section:3 Forward ESTs:3 BEST NR: /REP_ORG=Citrus	CF418674	Csi.8761	est
Cit.16075.1.S1_at	-1.634	0	0.000124	7.34751	6.85922	7.10356	8.36719	8.65114	9.19297	Cit.16075.1	C37_21720 /DEF=Section:2 Forward ESTs:2 BEST NR:CAB81330.1 1e-96 putative protein [Arabidopsis thaliana] emb|CAB51655.1| putative protein [Arabidopsis thaliana] pir||T13460 hypothetical protein T19F6.110 - /REP_ORG=Citrus	CX673535	Csi.12273	est
Cit.5473.1.S1_at	-1.637	0.00013	0.003178	8.58373	7.98329	8.20904	10.5406	9.56164	9.58621	Cit.5473.1	C37_06956 /DEF=Section:2 Forward ESTs:5 BEST NR:AAR24660.1 9e-06 At5g53660 [Arabidopsis thaliana] dbj|BAB09742.1| unnamed protein product [Arabidopsis thaliana] ref|NP_200177.1| expressed protein [Arabidop /REP_ORG=Citrus	CX071408	Csi.3581	est
Cit.6443.1.S1_at	-1.642	0.01141	0.062685	5.33917	4.75866	4.86544	7.7871	6.24433	5.85723	Cit.6443.1	C37_08392 /DEF=Section:2 Forward ESTs:2 BEST NR:AAF06051.1 1e-115 F12P19.7 [Arabidopsis thaliana] pir||C96683 F12P19.7 [imported] - Arabidopsis thaliana /REP_ORG=Citrus	CX665719	---	---
Cit.14612.1.S1_s_at	-1.647	0.00057	0.008316	4.9103	4.36429	4.2848	7.09889	5.78515	5.61489	Cit.14612.1	C37_19369 /DEF=Section:2 Forward ESTs:3 BEST NR:AAF98215.1 2e-44 Unknown protein [Arabidopsis thaliana] gb|AAM61577.1| unknown [Arabidopsis thaliana] gb|AAM91209.1| unknown protein [Arabidopsis thaliana] /REP_ORG=Citrus	CX669476	---	---
Cit.37272.1.S1_at	-1.65	0.01912	0.089042	7.81994	8.42042	7.51557	10.834	9.00048	8.87271	Cit.37272.1	C37_43149 /DEF=Section:12 Forward BEST NR: /REP_ORG=Citrus	BQ624330	Csi.10078	est
Cit.31825.1.S1_at	-1.653	0.02986	0.120639	9.39894	8.73312	8.47354	11.8201	10.0463	9.69825	Cit.31825.1	C37_23329 /DEF=Section:12 Forward BEST NR:NP_194308.1 6e-30 pathogenesis-related protein, putative [Arabidopsis thaliana] pir||T04232 pathogenesis-related protein homolog F14M19.60 - Arabidopsis /REP_ORG=Citrus	AU300664	---	---
Cit.20504.1.S1_x_at	-1.657	3e-05	0.001275	6.35295	6.20311	6.38585	8.47444	7.49802	7.93965	Cit.20504.1	C37_42917 /DEF=Section:8 Forward BEST NR:AAF71817.1 2e-50 putative aquaporin PIP1-1 [Vitis berlandieri x Vitis rupestris] /REP_ORG=Citrus	CX644460	---	---
Cit.15383.1.S1_s_at	-1.659	1e-05	0.000585	6.59959	6.39493	6.7873	8.5488	8.27357	7.93616	Cit.15383.1	C37_20518 /DEF=Section:2 Forward ESTs:2 BEST NR:T06440 8e-86 probable transcription initiation factor TFIIB - soybean gb|AAB09756.1| transcription factor TFIIB [Glycine max] sp|P48513|TF2B_SOYBN Transc /REP_ORG=Citrus	DN618595	---	---
Cit.12548.1.S1_at	-1.664	0	1e-06	5.03561	4.90874	5.00912	6.73492	6.58534	6.62649	Cit.12548.1	C37_16679 /DEF=Section:2 Forward ESTs:7 BEST NR:AAO44088.1 4e-46 At1g20850 [Arabidopsis thaliana] ref|NP_564126.1| cysteine endopeptidase, papain-type (XCP2) [Arabidopsis thaliana] pir||A86341 cysteine pro /REP_ORG=Citrus	CX302920	Csi.3305	est
Cit.30891.1.S1_at	-1.665	0.00096	0.011789	5.41327	5.56223	4.42989	7.56895	6.25675	6.57607	Cit.30891.1	C37_18909 /DEF=Section:11 Forward BEST NR:AAR86686.1 2e-47 proline dehydrogenase [Glycine max] /REP_ORG=Citrus	CK934047	Csi.10361	est
Cit.4405.1.S1_at	-1.668	1e-05	0.000426	9.13503	8.77578	9.11195	11.1801	10.5704	10.2773	Cit.4405.1	C37_05588 /DEF=Section:2 Forward ESTs:5 BEST NR: .023 /REP_ORG=Citrus	CX663477	---	---
Cit.2712.1.S1_s_at	-1.675	0.00097	0.011912	8.24347	8.53768	7.64694	10.6703	9.36782	9.41356	Cit.2712.1	C37_03429 /DEF=Section:2 Forward ESTs:6 BEST NR:AAR00327.1 4e-30 rapid alkalinization factor 3 [Solanum chacoense] /REP_ORG=Citrus	CN184617	Csi.5309 /// Csi.7088	est
Cit.19564.1.S1_at	-1.678	0.00017	0.00375	7.02457	6.93918	6.98345	9.50237	8.13404	8.34472	Cit.19564.1	C37_28344 /DEF=Section:8 Forward BEST NR:NP_913395.1 2e-16 unnamed protein product [Oryza sativa (japonica cultivar-group)] dbj|BAA94540.1| hypothetical protein [Oryza sativa (japonica cultivar-group /REP_ORG=Citrus	CK935920	Csi.569	est
Cit.22047.1.S1_x_at	-1.685	0	0.000134	4.49301	4.59891	4.5589	6.02761	6.31288	6.36411	Cit.22047.1	C37_29953 /DEF=Section:9 Reversed BEST NR: /REP_ORG=Citrus	DN623779	---	---
Cit.33093.1.S1_at	-1.686	0.00507	0.035966	6.50765	6.15504	6.55394	8.70835	7.76315	7.80429	Cit.33093.1	C37_24905 /DEF=Section:12 Forward BEST NR: /REP_ORG=Citrus	CX297257	---	---
Cit.18631.1.S1_at	-1.688	0.00013	0.00315	5.23874	5.14839	5.34722	7.58722	6.44395	6.76747	Cit.18631.1	C37_25048 /DEF=Section:8 Forward BEST NR:AAU29471.1 4e-40 At3g22540 [Arabidopsis thaliana] dbj|BAB01469.1| unnamed protein product [Arabidopsis thaliana] gb|AAT68377.1| hypothetical protein At3g2254 /REP_ORG=Citrus	CX298169	---	---
Cit.29697.1.S1_at	-1.69	0.0011	0.012912	4.78837	4.80151	4.50746	7.14665	6.16453	5.85687	Cit.29697.1	C37_06243 /DEF=Section:11 Forward BEST NR:AAP13396.1 9e-32 At1g68330 [Arabidopsis thaliana] gb|AAM13180.1| unknown protein [Arabidopsis thaliana] ref|NP_177000.2| expressed protein [Arabidopsis thali /REP_ORG=Citrus	CV712673	Csi.8698	est
Cit.25539.1.S1_at	-1.692	0.00991	0.056756	7.05951	7.11009	6.74728	10.042	8.19553	7.75567	Cit.25539.1	C37_30851 /DEF=Section:10 Reversed BEST NR:BAB11152.1 9e-37 receptor protein kinase-like protein [Arabidopsis thaliana] ref|NP_196311.1| leucine-rich repeat family protein [Arabidopsis thaliana] /REP_ORG=Citrus	CX669022	---	---
Cit.14735.1.S1_at	-1.693	7e-05	0.002201	4.78381	4.4329	4.61541	6.96156	5.87801	6.07063	Cit.14735.1	C37_19541 /DEF=Section:2 Forward ESTs:4 BEST NR:AAM45039.1 1e-114 putative SCARECROW1 protein [Arabidopsis thaliana] gb|AAL87315.1| putative SCARECROW1 protein [Arabidopsis thaliana] gb|AAL07164.1| putative /REP_ORG=Citrus	CX078495	Csi.6895	est
Cit.13059.1.S1_s_at	-1.697	0.00294	0.025293	3.34441	3.78324	2.96746	6.51586	4.53983	4.13144	Cit.13059.1	C37_17304 /DEF=Section:2 Forward ESTs:6 BEST NR:AAM66078.1 1e-132 endo-xyloglucan transferase, putative [Arabidopsis thaliana] sp|Q8L9A9|XTH8_ARATH Probable xyloglucan endotransglucosylase/hydrolase protein /REP_ORG=Citrus	CX078233	Csi.7794	est
Cit.1740.1.S1_s_at	-1.697	0.00195	0.019191	9.41881	9.99106	8.98673	12.4144	10.3374	10.7353	Cit.1740.1	C37_02201 /DEF=Section:2 Forward ESTs:18 BEST NR:NP_850100.1 5e-32 expressed protein [Arabidopsis thaliana] /REP_ORG=Citrus	CF833342	Csi.5445	est
Cit.13658.1.S1_at	-1.712	0	0.000228	8.5842	7.84002	7.97819	10.0097	9.55778	9.97142	Cit.13658.1	C37_18070 /DEF=Section:2 Forward ESTs:4 BEST NR:AAC42249.1 1e-118 putative aquaporin (tonoplast intrinsic protein) [Arabidopsis thaliana] sp|O82316|TI41_ARATH Probable aquaporin TIP4.1 (Tonoplast intrinsic /REP_ORG=Citrus	CK740163	---	---
Cit.15078.1.S1_at	-1.712	1e-05	0.00066	4.9495	4.46396	4.70566	6.02008	6.37819	6.85651	Cit.15078.1	C37_20042 /DEF=Section:2 Forward ESTs:4 BEST NR:AAM63263.1 2e-37 unknown [Arabidopsis thaliana] /REP_ORG=Citrus	CX665957	---	---
Cit.5868.1.S1_s_at	-1.712	0.0021	0.020198	5.33797	5.04881	5.60919	7.99009	6.53845	6.6046	Cit.5868.1	C37_07508 /DEF=Section:2 Forward ESTs:2 BEST NR:NP_567191.2 2e-69 calmodulin-binding protein-related [Arabidopsis thaliana] /REP_ORG=Citrus	CX074990	---	---
Cit.22977.1.S1_s_at	-1.721	1e-05	0.000734	7.13575	6.83049	6.81242	9.23539	8.26124	8.44407	Cit.22977.1	C37_34193 /DEF=Section:9 Reversed BEST NR:BAB01470.1 9e-32 unnamed protein product [Arabidopsis thaliana] /REP_ORG=Citrus	CX045217	Csi.3181	est
Cit.19718.1.S1_s_at	-1.727	0.00014	0.003331	11.2316	10.4678	9.94686	11.9047	11.9778	12.9441	Cit.19718.1	C37_28604 /DEF=Section:8 Forward BEST NR:NP_180612.1 2e-37 glutaredoxin family protein [Arabidopsis thaliana] pir||F84709 probable glutaredoxin [imported] - Arabidopsis thaliana /REP_ORG=Citrus	CK938056	Csi.778	est
Cit.10994.1.S1_at	-1.728	0.00903	0.053095	2.99624	2.9209	2.91357	6.62691	3.83073	3.55608	Cit.10994.1	C37_14735 /DEF=Section:2 Forward ESTs:3 BEST NR:AAN28836.1 1e-100 At3g62830/F26K9_260 [Arabidopsis thaliana] emb|CAB83133.1| dTDP-glucose 4-6-dehydratase homolog D18 [Arabidopsis thaliana] ref|NP_191842.1| /REP_ORG=Citrus	CV886498	Csi.1888	est
Cit.12049.1.S1_at	-1.728	0.01125	0.062039	4.71263	4.68322	3.93007	7.62587	5.81089	5.07445	Cit.12049.1	C37_16055 /DEF=Section:2 Forward ESTs:7 BEST NR:NP_197344.2 1e-90 GDSL-motif lipase/hydrolase family protein [Arabidopsis thaliana] /REP_ORG=Citrus	CV708968	---	---
Cit.1714.1.S1_s_at	-1.73	9e-05	0.00256	8.53398	7.86113	8.09959	10.5454	9.49701	9.64242	Cit.1714.1	C37_02164 /DEF=Section:2 Forward ESTs:4 BEST NR: /REP_ORG=Citrus	CX638382	Csi.1547	est
Cit.28931.1.S1_at	-1.731	9e-05	0.002464	8.37779	7.44374	8.10331	10.2986	9.37259	9.4468	Cit.28931.1	C37_41742 /DEF=Section:10 Reversed BEST NR:CAC01757.1 7e-20 putative protein [Arabidopsis thaliana] pir||T51536 hypothetical protein T20K14_190 - Arabidopsis thaliana ref|NP_197062.1| expressed protei /REP_ORG=Citrus	CX546091	---	---
Cit.35559.1.S1_at	-1.742	0.00087	0.011137	5.0243	5.34346	5.22883	7.94355	6.40449	6.47399	Cit.35559.1	C37_28945 /DEF=Section:12 Forward BEST NR: /REP_ORG=Citrus	CK934070	Csi.10399	est
Cit.14790.1.S1_s_at	-1.744	0.02051	0.093503	4.99154	4.76286	4.44002	8.50026	5.37558	5.55128	Cit.14790.1	C37_19626 /DEF=Section:2 Forward ESTs:3 BEST NR:AAV84507.1 1e-08 At5g01075 [Arabidopsis thaliana] gb|AAM61737.1| unknown [Arabidopsis thaliana] ref|NP_568083.1| expressed protein [Arabidopsis thaliana] /REP_ORG=Citrus	CF836328	Csi.2646	est
Cit.38046.1.S1_at	-1.749	3e-05	0.001153	6.65755	6.11868	6.77567	8.67023	7.92275	8.20704	Cit.38046.1	C37_43969 /DEF=Section:12 Forward BEST NR:AAD39596.1 3e-06 10A19I.11 [Oryza sativa (japonica cultivar-group)] /REP_ORG=Citrus	CF505025	---	---
Cit.14353.1.S1_at	-1.75	2e-05	0.000862	5.0011	4.96322	4.99577	7.47142	6.26606	6.47402	Cit.14353.1	C37_19017 /DEF=Section:2 Forward ESTs:4 BEST NR:CAA87079.1 1e-102 heat shock transcription factor 31 [Glycine max] pir||S59540 heat shock transcription factor HSF31 - soybean (fragment) /REP_ORG=Citrus	CX546075	---	---
Cit.13659.1.S1_s_at	-1.756	1e-05	0.000664	6.71443	5.78562	6.19987	8.00526	7.72108	8.24162	Cit.13659.1	C37_18071 /DEF=Section:2 Forward ESTs:3 BEST NR:AAC42249.1 1e-118 putative aquaporin (tonoplast intrinsic protein) [Arabidopsis thaliana] sp|O82316|TI41_ARATH Probable aquaporin TIP4.1 (Tonoplast intrinsic /REP_ORG=Citrus	CX641513	---	---
Cit.8700.1.S1_s_at	-1.758	0.00379	0.029624	4.26628	4.39886	3.22861	7.21368	4.85881	5.09654	Cit.8700.1	C37_11905 /DEF=Section:2 Forward ESTs:19 BEST NR:CAA50603.1 2e-73 extensin [Nicotiana tabacum] pir||S33158 extensin - common tobacco /REP_ORG=Citrus	CF837968	Csi.381	est
Cit.1231.1.S1_s_at	-1.762	0	0.000387	10.0249	9.49496	9.29449	11.5379	11.1426	11.4196	Cit.1231.1	C37_01553 /DEF=Section:2 Forward ESTs:11 BEST NR:AAM65358.1 1e-107 AT5g51550/K17N15_10 [Arabidopsis thaliana] gb|AAL24269.1| AT5g51550/K17N15_10 [Arabidopsis thaliana] /REP_ORG=Citrus	CF834907	Csi.5356	est
Cit.15048.1.S1_at	-1.762	0.00163	0.017019	7.60144	6.95368	6.9029	10.0537	8.29276	8.39834	Cit.15048.1	C37_19996 /DEF=Section:2 Forward ESTs:3 BEST NR:BAD19065.1 6e-68 auxin response factor 5 [Cucumis sativus] /REP_ORG=Citrus	CV886883	---	---
Cit.16563.1.S1_at	-1.764	0.00014	0.003252	7.39117	6.53538	7.02874	9.4922	8.27904	8.47472	Cit.16563.1	C37_22514 /DEF=Section:2 Forward ESTs:2 BEST NR:NP_177556.2 3e-26 expressed protein [Arabidopsis thaliana] /REP_ORG=Citrus	CV718595	Csi.5244	est
Cit.15048.1.S1_s_at	-1.772	0.00072	0.00966	7.30065	6.5939	6.72631	9.72541	8.01609	8.19426	Cit.15048.1	C37_19996 /DEF=Section:2 Forward ESTs:3 BEST NR:BAD19065.1 6e-68 auxin response factor 5 [Cucumis sativus] /REP_ORG=Citrus	CV886883	---	---
Cit.7556.1.S1_at	-1.773	8e-05	0.0024	8.27318	7.49721	8.0289	10.1586	9.36823	9.59281	Cit.7556.1	C37_10278 /DEF=Section:2 Forward ESTs:2 BEST NR:BAB08821.1 8e-34 unnamed protein product [Arabidopsis thaliana] gb|AAO50465.1| unknown protein [Arabidopsis thaliana] gb|AAO41948.1| unknown protein [Arabido /REP_ORG=Citrus	CX672347	Csi.2600	est
Cit.12919.1.S1_at	-1.774	0.00284	0.024691	8.63043	7.75255	8.08786	10.9607	9.34584	9.487	Cit.12919.1	C37_17146 /DEF=Section:2 Forward ESTs:9 BEST NR:AAS79350.1 2e-73 inducer of CBF expression 1 protein [Capsella bursa-pastoris] /REP_ORG=Citrus	CV718930	Csi.5246	est
Cit.26336.1.S1_at	-1.777	0.00028	0.0052	4.12664	4.44678	4.18052	6.59419	5.69229	5.79902	Cit.26336.1	C37_33157 /DEF=Section:10 Reversed BEST NR:AAO42152.1 4e-54 unknown protein [Arabidopsis thaliana] /REP_ORG=Citrus	CV885971	---	---
Cit.17933.1.S1_s_at	-1.78	0.00778	0.047848	4.12321	4.10184	3.79486	6.61294	5.58542	5.16234	Cit.17933.1	C37_16770 /DEF=Section:3 Forward ESTs:2 BEST NR:AAM62468.1 7e-41 unknown [Arabidopsis thaliana] /REP_ORG=Citrus	CK937500	Csi.10069 /// Csi.6560	est
Cit.40055.1.S1_at	-1.787	0.00158	0.016591	5.935	6.89006	5.42639	8.49477	7.44259	7.67361	Cit.40055.1	C37_46906 /DEF=Section:12 Forward BEST NR: /REP_ORG=Citrus	46906	---	---
Cit.28071.1.S1_at	-1.79	2e-05	0.000844	6.45453	5.82931	6.69238	7.6589	8.2488	8.43921	Cit.28071.1	C37_37820 /DEF=Section:10 Reversed BEST NR:AAV32131.1 3e-58 putative systemin receptor SR160 [Oryza sativa (japonica cultivar-group)] gb|AAT94042.1| putative protein kinase [Oryza sativa (japonica cul /REP_ORG=Citrus	DT214563	---	---
Cit.8282.1.S1_s_at	-1.801	0.00489	0.035177	8.85806	8.62702	8.64686	11.7982	10.07	9.66627	Cit.8282.1	C37_11372 /DEF=Section:2 Forward ESTs:9 BEST NR:AAD11482.1 1e-106 peroxidase precursor [Glycine max] /REP_ORG=Citrus	CX303177	Csi.4823	est
Cit.29369.1.S1_x_at	-1.813	0.00013	0.003159	7.39695	7.39649	7.21597	9.69749	8.58888	9.1632	Cit.29369.1	C37_00948 /DEF=Section:11 Forward BEST NR:Q39967 1e-18 Major latex allergen Hev b 5 gb|AAC49448.1| pI 3.5 latex allergen gb|AAC49447.1| latex allergen /REP_ORG=Citrus	DR405740	Csi.1930	est
Cit.29791.1.S1_at	-1.814	0.01811	0.08565	4.35978	4.58628	3.81487	7.81171	5.34119	5.04887	Cit.29791.1	C37_07281 /DEF=Section:11 Forward BEST NR:T10174 1e-117 hypothetical protein - castor bean emb|CAB02653.1| unknown [Ricinus communis] /REP_ORG=Citrus	CK933221	Csi.10374	est
Cit.19706.1.S1_at	-1.824	0.00242	0.022164	6.54398	6.95282	6.64461	9.60118	8.02739	7.98432	Cit.19706.1	C37_28584 /DEF=Section:8 Forward BEST NR:T52373 2e-54 homeobox protein THOM1 [imported] - tomato emb|CAA62608.1| HD-ZIP protein [Lycopersicon esculentum] /REP_ORG=Citrus	CK938121	Csi.696	est
Cit.23618.1.S1_s_at	-1.825	0.00209	0.020118	8.30187	7.55905	7.89887	10.5526	9.31395	9.36887	Cit.23618.1	C37_38832 /DEF=Section:9 Reversed BEST NR:AAM98098.1 4e-87 AT4g30020/F6G3_50 [Arabidopsis thaliana] gb|AAO64757.1| AT4g30020/F6G3_50 [Arabidopsis thaliana] emb|CAB80995.1| AT4g30020 [Arabidopsis thal /REP_ORG=Citrus	CV704517	Csi.3166	est
Cit.82.1.S1_s_at	-1.832	3e-05	0.0013	5.346	4.62113	5.06854	7.49282	6.4945	6.54308	Cit.82.1	C37_00072 /DEF=Section:2 Forward ESTs:30 BEST NR:AAF71819.1 1e-145 putative aquaporin PIP1-3 [Vitis berlandieri x Vitis rupestris] /REP_ORG=Citrus	CV884766	Csi.5615	est
Cit.40341.1.S1_x_at	-1.847	0.00013	0.003178	6.67787	7.14427	6.58297	8.92959	8.15087	8.86634	Cit.40341.1	C37_47342 /DEF=Section:12 Forward BEST NR:Q39967 1e-20 Major latex allergen Hev b 5 gb|AAC49448.1| pI 3.5 latex allergen gb|AAC49447.1| latex allergen /REP_ORG=Citrus	DR405740	Csi.1930	est
Cit.36807.1.S1_s_at	-1.848	0.00117	0.01356	5.15462	5.11985	4.53117	8.07023	5.62833	6.65129	Cit.36807.1	C37_39840 /DEF=Section:12 Forward BEST NR:AAO92303.1 6e-49 gibberellin 2-oxidase 1 [Nicotiana sylvestris] /REP_ORG=Citrus	CV709361	---	---
Cit.37302.1.S1_at	-1.857	0.0009	0.011307	6.59176	6.67965	6.1517	9.34017	8.07768	7.57512	Cit.37302.1	C37_43184 /DEF=Section:12 Forward BEST NR:NP_189443.2 5e-61 leucine-rich repeat transmembrane protein kinase, putative [Arabidopsis thaliana] /REP_ORG=Citrus	BQ624679	Csi.10099	est
Cit.10864.1.S1_s_at	-1.859	0.0001	0.002648	10.6027	10.3841	10.0238	12.8071	11.8397	11.9417	Cit.10864.1	C37_14577 /DEF=Section:2 Forward ESTs:9 BEST NR:CAE76632.1 3e-89 leucine rich repeat protein [Cicer arietinum] /REP_ORG=Citrus	CV706080	Csi.3944	est
Cit.10993.1.S1_s_at	-1.865	0.00243	0.022253	2.75044	3.09714	3.14651	6.49578	4.06684	4.02786	Cit.10993.1	C37_14734 /DEF=Section:2 Forward ESTs:7 BEST NR:AAT40109.1 1e-117 putative UDP-glucuronate decarboxylase 3 [Nicotiana tabacum] /REP_ORG=Citrus	CX674825	Csi.1888	est
Cit.26201.1.S1_at	-1.874	0.00055	0.00814	8.69021	8.01242	7.804	10.8248	9.57545	9.72748	Cit.26201.1	C37_32812 /DEF=Section:10 Reversed BEST NR:AAR86686.1 1e-83 proline dehydrogenase [Glycine max] /REP_ORG=Citrus	CN182944	Csi.17557	est
Cit.7782.1.S1_at	-1.877	0.01179	0.063959	7.28767	7.47204	6.95698	10.0119	8.74806	8.589	Cit.7782.1	C37_10655 /DEF=Section:2 Forward ESTs:2 BEST NR:AAM14372.1 8e-86 unknown protein [Arabidopsis thaliana] gb|AAL07135.1| unknown protein [Arabidopsis thaliana] dbj|BAB01433.1| glucosyltransferase-like protei /REP_ORG=Citrus	CX675485	Csi.3390	est
Cit.29361.1.S1_s_at	-1.883	0.00077	0.010169	8.16712	7.75412	8.24191	8.85587	10.2637	10.6928	Cit.29361.1	C37_00877 /DEF=Section:11 Forward BEST NR:AAK08209.1 2e-35 metallothionein-like protein [Citrus unshiu] gb|AAK08208.1| metallothionein-like protein [Citrus unshiu] dbj|BAA31562.1| metallothionein-lik /REP_ORG=Citrus	DR403643	Csi.2749 /// Csi.3252	est
Cit.29468.1.S1_s_at	-1.885	0	0.000169	8.2325	7.74113	7.86787	10.2853	9.51457	9.69639	Cit.29468.1	C37_02796 /DEF=Section:11 Forward BEST NR:BAB20860.1 9e-25 cyclin dependent kinase inhibitor [Pisum sativum] /REP_ORG=Citrus	CK934861	Csi.741	est
Cit.23129.1.S1_at	-1.886	0.00059	0.008511	7.04666	7.01452	6.69435	9.4964	8.37794	8.54016	Cit.23129.1	C37_35830 /DEF=Section:9 Reversed BEST NR:CAA57976.1 3e-52 sts14 [Solanum tuberosum] sp|Q41495|ST14_SOLTU STS14 protein precursor gb|AAG32153.1| pistil-specific; similar to PR-1 proteins, Swiss-Prot /REP_ORG=Citrus	CX071513	---	---
Cit.30503.1.S1_s_at	-1.896	4e-05	0.001354	4.84426	5.35727	4.91017	7.1535	6.71222	6.93257	Cit.30503.1	C37_12591 /DEF=Section:11 Forward BEST NR:CAD29733.1 6e-52 pectin methylesterase [Sesbania rostrata] /REP_ORG=Citrus	CK933079	Csi.3006	est
Cit.12300.1.S1_s_at	-1.902	1e-05	0.000692	7.0798	6.01253	6.20912	8.61702	7.8987	8.49053	Cit.12300.1	C37_16378 /DEF=Section:2 Forward ESTs:8 BEST NR:AAO63920.1 7e-35 unknown protein [Arabidopsis thaliana] gb|AAO41922.1| unknown protein [Arabidopsis thaliana] ref|NP_198121.1| heavy-metal-associated domain- /REP_ORG=Citrus	CV706328	---	---
Cit.15470.1.S1_at	-1.914	0	4e-06	5.71501	5.74473	5.95624	7.67673	7.5938	7.88734	Cit.15470.1	C37_20672 /DEF=Section:2 Forward ESTs:3 BEST NR:NP_564426.1 1e-105 disease resistance protein-related / LRR protein-related [Arabidopsis thaliana] /REP_ORG=Citrus	CX069770	---	---
Cit.16616.1.S1_at	-1.918	0.00021	0.004303	5.00021	5.42042	4.97613	7.87158	6.71262	6.56656	Cit.16616.1	C37_22595 /DEF=Section:2 Forward ESTs:2 BEST NR:AAM64723.1 3e-16 unknown [Arabidopsis thaliana] /REP_ORG=Citrus	CX635289	---	---
Cit.40357.1.S1_s_at	-1.918	0	0.000359	7.64248	7.49735	7.57145	8.91723	9.37878	10.1704	Cit.40357.1	C37_47364 /DEF=Section:12 Forward BEST NR:AAM64345.1 5e-29 heat shock protein-like [Arabidopsis thaliana] emb|CAB79142.1| heat shock protein-like [Arabidopsis thaliana] emb|CAA17154.1| heat shock pro /REP_ORG=Citrus	DR403353	Csi.12525	est
Cit.14583.1.S1_s_at	-1.935	0.00031	0.005585	5.85351	5.82156	6.11604	8.65833	7.41883	7.51978	Cit.14583.1	C37_19330 /DEF=Section:2 Forward ESTs:2 BEST NR:AAM61352.1 2e-46 unknown [Arabidopsis thaliana] pir||A96625 hypothetical protein T2K10.11 [imported] - Arabidopsis thaliana gb|AAD14482.1| T2K10.11 [Arabidop /REP_ORG=Citrus	CX069947	Csi.3609	est
Cit.37622.1.S1_at	-1.935	1e-05	0.0007	4.10883	4.02998	4.08696	6.46307	5.5958	5.97096	Cit.37622.1	C37_43524 /DEF=Section:12 Forward BEST NR:NP_196850.1 3e-22 expressed protein [Arabidopsis thaliana] pir||T48593 hypothetical protein T22N19.110 - Arabidopsis thaliana /REP_ORG=Citrus	CF417957	---	---
Cit.10811.1.S1_s_at	-1.941	0.01206	0.064918	3.3094	3.6815	3.84642	7.33637	4.68227	4.64272	Cit.10811.1	C37_14512 /DEF=Section:2 Forward ESTs:12 BEST NR:AAK58515.1 2e-25 beta-1,3-glucanase-like protein [Olea europaea] /REP_ORG=Citrus	CX046977	Csi.8502	est
Cit.9257.1.S1_s_at	-1.945	0	0.000116	7.87879	7.58294	7.68267	9.72752	9.62189	9.6303	Cit.9257.1	C37_12594 /DEF=Section:2 Forward ESTs:5 BEST NR:T16976 1e-106 pectinesterase (EC 3.1.1.11) isoform 3 - curled-leaved tobacco (fragment) /REP_ORG=Citrus	CN182877	Csi.3006	est
Cit.12048.1.S1_s_at	-1.98	0.00579	0.039182	10.3147	10.7082	9.48713	13.2914	11.8245	11.334	Cit.12048.1	C37_16054 /DEF=Section:2 Forward ESTs:6 BEST NR:NP_197344.2 1e-117 GDSL-motif lipase/hydrolase family protein [Arabidopsis thaliana] /REP_ORG=Citrus	CV885591	Csi.10765	est
Cit.5918.1.S1_at	-1.989	1e-05	0.000812	9.73029	9.76857	10.046	11.4988	11.8148	12.1996	Cit.5918.1	C37_07579 /DEF=Section:2 Forward ESTs:4 BEST NR:BAC23046.1 4e-97 putative allantoinase [Solanum tuberosum] /REP_ORG=Citrus	CF830202	---	---
Cit.34812.1.S1_s_at	-1.992	0	0.000115	7.56671	7.09184	6.85244	9.43789	8.95788	9.08981	Cit.34812.1	C37_27634 /DEF=Section:12 Forward BEST NR: /REP_ORG=Citrus	C22275	---	---
Cit.13455.1.S1_s_at	-2	0.00031	0.005543	5.9599	5.83264	5.74785	8.47048	7.47078	7.59855	Cit.13455.1	C37_17819 /DEF=Section:2 Forward ESTs:4 BEST NR:AAN87142.1 1e-110 xyloglucan endotransglycosylase precursor [Populus tremula x Populus tremuloides] /REP_ORG=Citrus	CX076871	Csi.8282	est
Cit.14584.1.S1_at	-2.014	9e-05	0.00256	7.83323	7.52544	7.87732	10.4162	9.47569	9.38654	Cit.14584.1	C37_19331 /DEF=Section:2 Forward ESTs:2 BEST NR:AAM61352.1 9e-46 unknown [Arabidopsis thaliana] pir||A96625 hypothetical protein T2K10.11 [imported] - Arabidopsis thaliana gb|AAD14482.1| T2K10.11 [Arabidop /REP_ORG=Citrus	CX069946	Csi.3609	est
Cit.24646.1.S1_s_at	-2.022	0.00104	0.01243	5.32339	5.65079	5.17387	8.89896	6.77626	6.53733	Cit.24646.1	C37_42080 /DEF=Section:9 Reversed BEST NR:AAM66078.1 1e-39 endo-xyloglucan transferase, putative [Arabidopsis thaliana] sp|Q8L9A9|XTH8_ARATH Probable xyloglucan endotransglucosylase/hydrolase protein /REP_ORG=Citrus	CX636575	Csi.7794	est
Cit.14748.1.S1_at	-2.029	0.00098	0.011963	5.71299	5.87914	5.9086	8.86899	7.25252	7.46759	Cit.14748.1	C37_19562 /DEF=Section:2 Forward ESTs:2 BEST NR:AAG43509.1 3e-40 gibberellin-induced protein 1 [Petunia x hybrida] emb|CAD10103.1| putative gibberellin induced protein 2 [Petunia x hybrida] /REP_ORG=Citrus	CN184985	Csi.16514	est
Cit.18653.1.S1_at	-2.029	0.00077	0.010164	5.78036	5.27073	5.86064	8.00897	7.43186	7.55872	Cit.18653.1	C37_25090 /DEF=Section:8 Forward BEST NR: /REP_ORG=Citrus	CX298480	Csi.5485	est
Cit.10328.1.S1_s_at	-2.03	7e-05	0.002195	3.73294	4.09328	3.99295	5.46226	5.73144	6.71512	Cit.10328.1	C37_13905 /DEF=Section:2 Forward ESTs:32 BEST NR:AAB62947.1 9e-24 LTCOR11 [Lavatera thuringiaca] /REP_ORG=Citrus	CF838317	Csi.5185	est
Cit.6339.1.S1_s_at	-2.038	0.00011	0.002876	2.76663	2.87496	2.83169	6.06764	4.29331	4.22516	Cit.6339.1	C37_08222 /DEF=Section:2 Forward ESTs:2 BEST NR:NP_564753.1 1e-117 expressed protein [Arabidopsis thaliana] pir||A96625 hypothetical protein T2K10.11 [imported] - Arabidopsis thaliana /REP_ORG=Citrus	CD575044	Csi.604	est
Cit.1838.1.S1_s_at	-2.039	0.00833	0.050071	6.13342	5.63135	5.60919	5.72383	8.20061	9.56556	Cit.1838.1	C37_02324 /DEF=Section:2 Forward ESTs:19 BEST NR:AAM63015.1 1e-24 probable wound-induced protein [Arabidopsis thaliana] emb|CAB39780.1| probable wound-induced protein [Arabidopsis thaliana] emb|CAB78150.1| /REP_ORG=Citrus	CV715889	Csi.16639	est
Cit.19954.1.S1_s_at	-2.044	0	0.000331	8.45196	8.36582	8.44387	11.011	10.2807	10.1025	Cit.19954.1	C37_29087 /DEF=Section:8 Forward BEST NR: /REP_ORG=Citrus	CK940135	Csi.948	est
Cit.29365.1.S1_x_at	-2.045	2e-05	0.000897	4.23147	3.85981	3.79047	6.97783	5.33607	5.70413	Cit.29365.1	C37_00902 /DEF=Section:11 Forward BEST NR:CAD22154.1 2e-31 pherophorin-dz1 protein [Volvox carteri f. nagariensis] /REP_ORG=Citrus	CX048731	---	---
Cit.37230.1.S1_at	-2.048	0.00753	0.046829	6.56008	6.3086	5.50909	9.72884	7.39498	7.39795	Cit.37230.1	C37_43104 /DEF=Section:12 Forward BEST NR:NP_197574.1 4e-35 pectinesterase - related [Arabidopsis thaliana] gb|AAO41962.1| putative ripening-related protein [Arabidopsis thaliana] /REP_ORG=Citrus	BQ623620	---	---
Cit.8842.1.S1_at	-2.055	0.0172	0.082681	6.4676	5.94193	5.22068	8.84133	7.54596	7.40673	Cit.8842.1	C37_12091 /DEF=Section:2 Forward ESTs:3 BEST NR:AAM45117.1 1e-53 unknown protein [Arabidopsis thaliana] gb|AAL69502.1| unknown protein [Arabidopsis thaliana] gb|AAM62935.1| allergen-like protein BRSn20 [Ar /REP_ORG=Citrus	CV885652	Csi.3494	est
Cit.12063.1.S1_s_at	-2.066	0.00273	0.023998	6.99292	6.90495	6.90872	10.15	8.60882	8.24542	Cit.12063.1	C37_16072 /DEF=Section:2 Forward ESTs:2 BEST NR:NP_566483.1 4e-65 subtilase family protein [Arabidopsis thaliana] dbj|BAB01030.1| subtilisin proteinase-like protein [Arabidopsis thaliana] /REP_ORG=Citrus	CD575513	Csi.2366	est
Cit.12048.1.S1_at	-2.069	0.00751	0.046722	9.27469	9.997	8.38245	12.6204	10.8322	10.4081	Cit.12048.1	C37_16054 /DEF=Section:2 Forward ESTs:6 BEST NR:NP_197344.2 1e-117 GDSL-motif lipase/hydrolase family protein [Arabidopsis thaliana] /REP_ORG=Citrus	CV885591	Csi.10765	est
Cit.39871.1.S1_s_at	-2.071	0	3.1e-05	7.01792	7.22669	7.19885	9.09147	9.04406	9.52108	Cit.39871.1	C37_46599 /DEF=Section:12 Forward BEST NR:BAC42092.1 4e-17 unknown protein [Arabidopsis thaliana] gb|AAO63819.1| unknown protein [Arabidopsis thaliana] ref|NP_197420.1| expressed protein [Arabidopsis /REP_ORG=Citrus	DN624762	---	---
Cit.12299.1.S1_at	-2.09	3e-05	0.001256	7.08348	5.56966	6.0533	8.54926	7.91133	8.51601	Cit.12299.1	C37_16377 /DEF=Section:2 Forward ESTs:4 BEST NR:NP_198121.1 8e-26 heavy-metal-associated domain-containing protein [Arabidopsis thaliana] /REP_ORG=Citrus	CX664034	---	---
Cit.16790.1.S1_at	-2.111	0.02821	0.116044	4.84947	4.48776	4.28684	9.14353	5.7627	5.05108	Cit.16790.1	C37_22871 /DEF=Section:2 Forward ESTs:2 BEST NR:AAM61699.1 4e-19 unknown [Arabidopsis thaliana] gb|AAM15048.1| expressed protein [Arabidopsis thaliana] gb|AAW49256.1| Abl interactor-like protein-1 [Arabido /REP_ORG=Citrus	CX069929	---	---
Cit.19471.1.S1_s_at	-2.14	0.00358	0.028607	7.03621	6.22186	6.61062	9.95972	8.21753	8.11016	Cit.19471.1	C37_28145 /DEF=Section:8 Forward BEST NR:NP_196996.1 1e-39 gibberellin-regulated family protein [Arabidopsis thaliana] pir||T51437 hypothetical protein F2G14_40 - Arabidopsis thaliana /REP_ORG=Citrus	CK933134	Csi.5629	est
Cit.11433.1.S1_at	-2.142	0.00551	0.037997	6.777	7.31335	6.05129	9.96113	7.57014	9.0358	Cit.11433.1	C37_15286 /DEF=Section:2 Forward ESTs:18 BEST NR:CAB02653.1 1e-147 unknown [Ricinus communis] pir||T10174 hypothetical protein - castor bean /REP_ORG=Citrus	CF833279	Csi.4398	est
Cit.1713.1.S1_s_at	-2.145	1e-05	0.000496	8.66923	8.82367	8.39946	11.5094	10.3285	10.488	Cit.1713.1	C37_02163 /DEF=Section:2 Forward ESTs:11 BEST NR:AAM62852.1 1e-17 unknown [Arabidopsis thaliana] gb|AAM19886.1| At2g46330/F11C10.2 [Arabidopsis thaliana] gb|AAD23036.1| expressed protein [Arabidopsis thalia /REP_ORG=Citrus	CN188951	Csi.1547	est
Cit.10075.1.S1_at	-2.147	0.00472	0.034331	8.9363	8.74238	8.53721	12.1133	10.1848	10.3576	Cit.10075.1	C37_13594 /DEF=Section:2 Forward ESTs:34 BEST NR:AAF29528.1 9e-11 putative cell-wall P4 protein [Brassica napus] /REP_ORG=Citrus	CN181645	Csi.4384	est
Cit.11083.1.S1_s_at	-2.152	0	0.000207	5.511	5.88973	5.22211	8.33619	7.52784	7.21507	Cit.11083.1	C37_14847 /DEF=Section:2 Forward ESTs:5 BEST NR:NP_974865.1 7e-87 glycerophosphoryl diester phosphodiesterase family protein [Arabidopsis thaliana] /REP_ORG=Citrus	CV714374	Csi.8520	est
Cit.38047.1.S1_at	-2.174	0	9.4e-05	5.9974	6.50545	5.8733	8.34434	8.15494	8.3975	Cit.38047.1	C37_43970 /DEF=Section:12 Forward BEST NR: /REP_ORG=Citrus	CF505026	Csi.11140	est
Cit.14919.1.S1_at	-2.175	1e-05	0.000617	4.53667	4.34755	4.65714	7.5838	6.22715	6.25469	Cit.14919.1	C37_19802 /DEF=Section:2 Forward ESTs:3 BEST NR:DAA00279.1 2e-18 TPA: putative phytosulfokine peptide precursor [Glycine max] /REP_ORG=Citrus	CV712692	Csi.5081	est
Cit.14919.1.S1_s_at	-2.176	8e-05	0.002378	4.44177	4.14625	4.30911	7.40022	6.05199	5.97207	Cit.14919.1	C37_19802 /DEF=Section:2 Forward ESTs:3 BEST NR:DAA00279.1 2e-18 TPA: putative phytosulfokine peptide precursor [Glycine max] /REP_ORG=Citrus	CV712692	Csi.5081	est
Cit.5237.1.S1_s_at	-2.181	2e-05	0.000966	4.52767	4.03505	3.83433	5.41428	6.2769	7.24934	Cit.5237.1	C37_06627 /DEF=Section:2 Forward ESTs:2 BEST NR:CAB65284.1 1e-20 putative wound-induced protein [Medicago sativa subsp. x varia] /REP_ORG=Citrus	CX070296	Csi.8578	est
Cit.29721.1.S1_at	-2.183	0.0001	0.002674	4.48088	3.77859	3.63562	5.12899	6.30687	7.00707	Cit.29721.1	C37_06628 /DEF=Section:11 Forward BEST NR:CAB65284.1 1e-20 putative wound-induced protein [Medicago sativa subsp. x varia] /REP_ORG=Citrus	CV715902	Csi.8578	est
Cit.13001.1.S1_at	-2.195	1e-05	0.000735	4.99615	5.04385	4.58686	6.3605	7.21937	7.63215	Cit.13001.1	C37_17243 /DEF=Section:2 Forward ESTs:3 BEST NR:NP_196275.1 4e-62 expressed protein [Arabidopsis thaliana] ref|NP_850782.1| expressed protein [Arabidopsis thaliana] /REP_ORG=Citrus	CF830830	---	---
Cit.22561.1.S1_at	-2.196	0.00115	0.013397	5.30419	5.14869	4.73258	8.4822	7.12412	6.16822	Cit.22561.1	C37_32256 /DEF=Section:9 Reversed BEST NR:NP_190093.1 2e-75 sulfotransferase family [Arabidopsis thaliana] pir||T47447 sulfotransferase-like protein - Arabidopsis thaliana /REP_ORG=Citrus	CF833911	Csi.2426	est
Cit.26012.1.S1_at	-2.202	0.00046	0.007161	9.85346	9.76332	9.04602	12.7374	11.4057	11.1263	Cit.26012.1	C37_32222 /DEF=Section:10 Reversed BEST NR:AAF35897.1 8e-56 pectin methylesterase isoform alpha [Vigna radiata] /REP_ORG=Citrus	CF833607	Csi.10477	est
Cit.8838.1.S1_s_at	-2.209	0.00988	0.056644	10.8011	10.5617	9.56108	13.2558	12.2875	12.0063	Cit.8838.1	C37_12086 /DEF=Section:2 Forward ESTs:12 BEST NR:AAM65899.1 1e-48 pollen allergen-like protein [Arabidopsis thaliana] /REP_ORG=Citrus	CF417719	Csi.6447	est
Cit.16862.1.S1_s_at	-2.256	0	2e-06	7.14495	6.68909	7.02194	9.33166	9.22144	9.07035	Cit.16862.1	C37_00014 /DEF=Section:3 Forward ESTs:2 BEST NR:AAM51065.1 8e-06 SD14289p [Drosophila melanogaster] /REP_ORG=Citrus	CX297465	Csi.3463	est
Cit.3982.1.S1_at	-2.266	0.00481	0.034742	6.93306	7.51215	6.65179	10.8634	8.58891	8.44142	Cit.3982.1	C37_05046 /DEF=Section:2 Forward ESTs:8 BEST NR:NP_197082.1 7e-61 pollen Ole e 1 allergen and extensin family protein [Arabidopsis thaliana] /REP_ORG=Citrus	CX050455	Csi.6550	est
Cit.30146.1.S1_at	-2.276	0	8.2e-05	4.62252	4.75835	4.46373	6.61887	6.51192	7.54138	Cit.30146.1	C37_09569 /DEF=Section:11 Forward BEST NR:CAB42052.1 9e-84 nicotianamine synthase [Lycopersicon esculentum] sp|Q9XGI7|NAS_LYCES Nicotianamine synthase (S-adenosyl-L-methionine:S-adenosyl-L-methionine /REP_ORG=Citrus	CX288432	---	---
Cit.29868.1.S1_s_at	-2.28	0	0.000275	7.56211	8.31122	8.25098	9.77688	10.4867	10.7019	Cit.29868.1	C37_08030 /DEF=Section:11 Forward BEST NR:BAD09388.1 4e-31 unknown protein [Oryza sativa (japonica cultivar-group)] /REP_ORG=Citrus	CK934277	Csi.7122	est
Cit.34684.1.S1_at	-2.284	5e-05	0.001779	4.15284	3.95108	3.85404	7.05245	5.78387	5.97392	Cit.34684.1	C37_27478 /DEF=Section:12 Forward BEST NR:AAF06016.1 4e-14 putative serine/threonine kinase [Hordeum vulgare] /REP_ORG=Citrus	CX308293	---	---
Cit.26184.1.S1_at	-2.305	0.00041	0.006624	7.18578	7.28508	6.72439	10.8383	8.8803	8.39301	Cit.26184.1	C37_32746 /DEF=Section:10 Reversed BEST NR:NP_563892.1 1e-106 xyloglucan:xyloglucosyl transferase, putative / xyloglucan endotransglycosylase, putative / endo-xyloglucan transferase, putative [Arabidops /REP_ORG=Citrus	CN182178	Csi.7794	est
Cit.14449.1.S1_at	-2.333	3e-05	0.001146	5.71423	4.9987	5.41664	7.27307	7.40948	8.44749	Cit.14449.1	C37_19153 /DEF=Section:2 Forward ESTs:5 BEST NR:NP_565887.1 3e-67 expressed protein [Arabidopsis thaliana] pir||T02514 hypothetical protein At2g38310 [imported] - Arabidopsis thaliana /REP_ORG=Citrus	BQ623298	---	---
Cit.19872.1.S1_s_at	-2.334	0.01053	0.05919	5.04931	5.10639	4.66814	9.6264	6.1804	6.02015	Cit.19872.1	C37_28932 /DEF=Section:8 Forward BEST NR:NP_197027.1 1e-38 gibberellin-regulated protein 4 (GASA4) / gibberellin-responsive protein 4 [Arabidopsis thaliana] /REP_ORG=Citrus	CK934140	Csi.10385 /// Csi.379	est
Cit.37267.1.S1_at	-2.334	0	1.2e-05	7.79825	7.36952	7.33656	10.2084	9.52331	9.77413	Cit.37267.1	C37_43144 /DEF=Section:12 Forward BEST NR:AAR00326.1 8e-07 rapid alkalinization factor 2 [Solanum chacoense] /REP_ORG=Citrus	BQ624298	Csi.6530	est
Cit.26697.1.S1_s_at	-2.362	0.00054	0.007994	4.99812	5.20875	4.71274	7.95906	6.89078	7.15655	Cit.26697.1	C37_34258 /DEF=Section:10 Reversed BEST NR:JC7335 2e-68 chitinase (EC 3.2.1.14) 1 - cone shell (Conus tulipa) dbj|BAA88408.1| bulb chitinase-1 [Tulipa bakeri] sp|Q9SLP4|CHI1_TULBA Chitinase 1 prec /REP_ORG=Citrus	CX045895	Csi.11861	est
Cit.18603.1.S1_at	-2.386	7e-05	0.00217	3.55318	3.26315	4.63728	5.09736	6.66852	6.84681	Cit.18603.1	C37_24972 /DEF=Section:8 Forward BEST NR:BAD33815.1 4e-04 hypothetical protein [Oryza sativa (japonica cultivar-group)] dbj|BAD34435.1| hypothetical protein [Oryza sativa (japonica cultivar-group)] /REP_ORG=Citrus	CX297677	---	---
Cit.8185.1.S1_s_at	-2.391	0	2.6e-05	9.72328	10.3561	10.1583	12.4826	12.5283	12.4005	Cit.8185.1	C37_11227 /DEF=Section:2 Forward ESTs:14 BEST NR: /REP_ORG=Citrus	BQ622937	Csi.16320	est
Cit.15702.1.S1_at	-2.402	3e-05	0.001352	6.91482	5.64591	5.85328	9.19392	8.23266	8.19411	Cit.15702.1	C37_21035 /DEF=Section:2 Forward ESTs:3 BEST NR:AAM65723.1 4e-44 unknown [Arabidopsis thaliana] dbj|BAB09707.1| unnamed protein product [Arabidopsis thaliana] ref|NP_568588.1| expressed protein [Arabidopsi /REP_ORG=Citrus	CX074158	Csi.3480	est
Cit.32276.1.S1_at	-2.412	0.00988	0.056657	6.02343	5.40646	5.63593	8.97454	7.66704	7.66118	Cit.32276.1	C37_23891 /DEF=Section:12 Forward BEST NR:NP_913295.1 1e-48 unnamed protein product [Oryza sativa (japonica cultivar-group)] /REP_ORG=Citrus	CX290068	Csi.2344	est
Cit.23259.1.S1_s_at	-2.427	0.0004	0.006498	7.32452	6.90482	6.97147	11.0713	8.74044	8.6715	Cit.23259.1	C37_37044 /DEF=Section:9 Reversed BEST NR:AAB95118.1 3e-88 pathogenesis-related group 5 protein [Brassica rapa] pir||T14428 thaumatin-like protein - turnip /REP_ORG=Citrus	CX676279	Csi.2519	est
Cit.6253.1.S1_s_at	-2.435	0	9e-06	8.28932	8.04274	8.28507	10.4889	10.653	10.78	Cit.6253.1	C37_08079 /DEF=Section:2 Forward ESTs:3 BEST NR:NP_564405.1 4e-75 zinc finger protein, putative [Arabidopsis thaliana] gb|AAL15306.1| At1g32540/T9G5_1 [Arabidopsis thaliana] /REP_ORG=Citrus	CK939241	Csi.863	est
Cit.30521.1.S1_s_at	-2.438	0.00022	0.004418	5.50248	5.68863	4.83299	8.703	7.31982	7.3165	Cit.30521.1	C37_12927 /DEF=Section:11 Forward BEST NR:AAM64698.1 4e-65 putative thaumatin-like protein [Arabidopsis thaliana] /REP_ORG=Citrus	CN183010	Csi.6414	est
Cit.26276.1.S1_at	-2.439	0.0002	0.004101	6.9123	5.89658	5.71875	9.76234	7.37682	8.70403	Cit.26276.1	C37_33004 /DEF=Section:10 Reversed BEST NR:NP_193852.1 3e-30 oxidoreductase, 2OG-Fe(II) oxygenase family protein [Arabidopsis thaliana] /REP_ORG=Citrus	CN184808	Csi.10863	est
Cit.30519.1.S1_s_at	-2.452	0.00015	0.003412	6.09601	6.58104	6.08686	9.51464	8.33213	8.2729	Cit.30519.1	C37_12867 /DEF=Section:11 Forward BEST NR:NP_192230.1 1e-103 xyloglucan:xyloglucosyl transferase, putative / xyloglucan endotransglycosylase, putative / endo-xyloglucan /REP_ORG=Citrus	CK933484	Csi.5184 /// Csi.7014	est
Cit.2740.1.S1_at	-2.453	0.00035	0.00594	4.92417	6.15635	4.53989	7.34614	6.92044	8.71374	Cit.2740.1	C37_03465 /DEF=Section:2 Forward ESTs:3 BEST NR:CAA66109.2 7e-17 specific tissue protein 2 [Cicer arietinum] /REP_ORG=Citrus	CN184649	Csi.6331	est
Cit.21250.1.S1_at	-2.457	0.03873	0.144197	3.27928	3.37445	3.16714	8.58459	4.49073	4.11654	Cit.21250.1	C37_46416 /DEF=Section:8 Forward BEST NR: /REP_ORG=Citrus	46416	---	---
Cit.38686.1.S1_at	-2.466	0.02383	0.103589	7.84583	7.94542	6.50646	10.9673	9.41126	9.31682	Cit.38686.1	C37_44639 /DEF=Section:12 Forward BEST NR:NP_199407.1 7e-34 GDSL-motif lipase/hydrolase family protein [Arabidopsis thaliana] dbj|BAB09323.1| GDSL-motif lipase/hydrolase-like protein [Arabidopsis thal /REP_ORG=Citrus	CK665742	Csi.10205	est
Cit.22946.1.S1_at	-2.483	0.00211	0.020253	4.16422	3.85425	3.94389	7.72225	6.14876	5.54099	Cit.22946.1	C37_34095 /DEF=Section:9 Reversed BEST NR:AAK59615.1 1e-43 putative receptor protein kinase, ERECTA [Arabidopsis thaliana] dbj|BAA11869.1| receptor protein kinase [Arabidopsis thaliana] gb|AAC14518.1 /REP_ORG=Citrus	CX043848	Csi.3146	est
Cit.31438.1.S1_at	-2.488	0	7e-06	5.66874	4.92629	5.24932	7.82764	7.5298	7.94979	Cit.31438.1	C37_22356 /DEF=Section:11 Forward BEST NR: /REP_ORG=Citrus	CK933872	---	---
Cit.11721.1.S1_s_at	-2.544	0.00102	0.012302	5.60125	5.2778	5.23214	9.34262	7.37802	7.02375	Cit.11721.1	C37_15632 /DEF=Section:2 Forward ESTs:11 BEST NR:AAK59615.1 1e-153 putative receptor protein kinase, ERECTA [Arabidopsis thaliana] dbj|BAA11869.1| receptor protein kinase [Arabidopsis thaliana] gb|AAC14518.1 /REP_ORG=Citrus	CX675277	Csi.3146	est
Cit.6431.1.S1_at	-2.613	0.00247	0.022491	4.1952	3.88738	4.00118	8.19305	5.82468	5.90489	Cit.6431.1	C37_08372 /DEF=Section:2 Forward ESTs:3 BEST NR:BAC42807.1 1e-16 unknown protein [Arabidopsis thaliana] gb|AAM60882.1| unknown [Arabidopsis thaliana] gb|AAO50458.1| unknown protein [Arabidopsis thaliana] /REP_ORG=Citrus	CX076802	Csi.16567	est
Cit.28855.1.S1_at	-2.651	0.02858	0.117172	6.07986	5.49768	4.93274	10.2907	7.55446	6.61697	Cit.28855.1	C37_41286 /DEF=Section:10 Reversed BEST NR:BAB01067.1 3e-26 acetyltranferase-like protein [Arabidopsis thaliana] /REP_ORG=Citrus	CX543674	---	---
Cit.24331.1.S1_s_at	-2.683	0.00011	0.002772	6.73839	6.2919	6.35079	10.1403	8.63337	8.65705	Cit.24331.1	C37_41181 /DEF=Section:9 Reversed BEST NR:AAM64698.1 5e-32 putative thaumatin-like protein [Arabidopsis thaliana] /REP_ORG=Citrus	CX543191	Csi.6414	est
Cit.8601.1.S1_at	-2.687	0.00897	0.052847	3.01801	2.64406	2.61254	8.25671	4.06322	4.01666	Cit.8601.1	C37_11778 /DEF=Section:2 Forward ESTs:6 BEST NR:CAD22154.1 3e-37 pherophorin-dz1 protein [Volvox carteri f. nagariensis] /REP_ORG=Citrus	CF653632	Csi.6989	est
Cit.18453.1.S1_at	-2.689	0.00528	0.036903	8.2659	8.46137	7.54984	12.173	10.1586	10.0135	Cit.18453.1	C37_23945 /DEF=Section:8 Forward BEST NR:AAL77708.1 6e-22 At2g47930/T9J23.8 [Arabidopsis thaliana] gb|AAK60279.1| At2g47930/T9J23.8 [Arabidopsis thaliana] /REP_ORG=Citrus	CX290602	Csi.2541	est
Cit.17235.1.S1_s_at	-2.696	0	0.000163	3.55946	3.12246	3.233	6.57522	5.71847	5.71035	Cit.17235.1	C37_05841 /DEF=Section:3 Forward ESTs:2 BEST NR:AAR11194.1 5e-25 9-cis-epoxycarotenoid dioxygenase 2 [Vitis vinifera] /REP_ORG=Citrus	DN798180	Csi.2125	full length
Cit.35568.1.S1_s_at	-2.716	0.00026	0.004893	6.26591	6.69284	5.29358	9.026	8.58627	8.78729	Cit.35568.1	C37_28965 /DEF=Section:12 Forward BEST NR:BAB59066.1 1e-131 pectate lyase [Salix gilgiana] /REP_ORG=Citrus	CK933958	Csi.1414	est
Cit.14797.1.S1_s_at	-2.717	0.03996	0.147229	6.45084	6.19551	5.1652	10.8675	7.86575	7.23071	Cit.14797.1	C37_19636 /DEF=Section:2 Forward ESTs:3 BEST NR:BAB01067.1 8e-35 acetyltranferase-like protein [Arabidopsis thaliana] /REP_ORG=Citrus	CX672642	---	---
Cit.8185.1.S1_at	-2.719	0	2.8e-05	9.42845	10.0359	9.95677	12.6099	12.5324	12.4367	Cit.8185.1	C37_11227 /DEF=Section:2 Forward ESTs:14 BEST NR: /REP_ORG=Citrus	BQ622937	Csi.16320	est
Cit.1194.1.S1_s_at	-2.751	0.02791	0.115168	7.78535	8.15567	6.91067	12.1886	9.75213	9.16509	Cit.1194.1	C37_01508 /DEF=Section:2 Forward ESTs:13 BEST NR:AAM28295.1 7e-18 PVR3-like protein [Ananas comosus] /REP_ORG=Citrus	CF833252	Csi.2949	est
Cit.37269.1.S1_at	-2.797	0	1.5e-05	3.55024	3.45471	3.36977	6.93671	5.9347	5.89542	Cit.37269.1	C37_43146 /DEF=Section:12 Forward BEST NR: /REP_ORG=Citrus	BQ624302	---	---
Cit.8601.1.S1_s_at	-2.857	0.00715	0.045173	5.56705	5.5815	5.05621	11.0942	6.81052	6.87152	Cit.8601.1	C37_11778 /DEF=Section:2 Forward ESTs:6 BEST NR:CAD22154.1 3e-37 pherophorin-dz1 protein [Volvox carteri f. nagariensis] /REP_ORG=Citrus	CF653632	Csi.6989	est
Cit.2093.1.S1_s_at	-2.904	0.00304	0.025869	8.35033	8.25799	7.4467	11.891	10.3682	10.5089	Cit.2093.1	C37_02641 /DEF=Section:2 Forward ESTs:11 BEST NR:AAM89261.1 1e-124 expansin 3 [Malus x domestica] /REP_ORG=Citrus	CX071708	Csi.4781	est
Cit.399.1.S1_s_at	-2.904	0.00046	0.007168	8.59385	8.37138	8.22141	12.3249	10.6555	10.9179	Cit.399.1	C37_00495 /DEF=Section:2 Forward ESTs:8 BEST NR:AAR09170.1 2e-45 alpha-expansin 3 [Populus tremula x Populus tremuloides] /REP_ORG=Citrus	CF837795	Csi.4108	est
Cit.29327.1.S1_at	-2.932	0.00272	0.023998	7.09425	6.69779	6.79998	11.4589	8.91937	9.01047	Cit.29327.1	C37_00124 /DEF=Section:11 Forward BEST NR:AAR09170.1 1e-72 alpha-expansin 3 [Populus tremula x Populus tremuloides] /REP_ORG=Citrus	CK934531	Csi.4108	est
Cit.11064.1.S1_at	-3.028	0.0106	0.059513	4.92699	4.26662	4.56044	10.5878	6.14868	6.10275	Cit.11064.1	C37_14822 /DEF=Section:2 Forward ESTs:10 BEST NR:AAQ57667.2 2e-42 Gasa4-like protein [Pelargonium zonale] /REP_ORG=Citrus	CN183164	Csi.379	est
Cit.3283.1.S1_s_at	-3.037	1e-05	0.000588	8.73513	8.39116	7.84696	11.575	11.3682	11.142	Cit.3283.1	C37_04156 /DEF=Section:2 Forward ESTs:7 BEST NR:BAB59066.1 1e-148 pectate lyase [Salix gilgiana] /REP_ORG=Citrus	DN619806	Csi.1414	est
Cit.4683.1.S1_at	-3.063	2e-05	0.000908	4.76985	4.82369	4.8014	6.9255	8.05872	8.59962	Cit.4683.1	C37_05938 /DEF=Section:2 Forward ESTs:4 BEST NR:CAA07568.1 6e-92 Mitochondrial carrier protein [Ribes nigrum] /REP_ORG=Citrus	CB292600	Csi.1703	est
Cit.29327.1.S1_x_at	-3.144	0.00196	0.019298	6.89097	6.61944	6.51795	11.5095	8.89238	9.0586	Cit.29327.1	C37_00124 /DEF=Section:11 Forward BEST NR:AAR09170.1 1e-72 alpha-expansin 3 [Populus tremula x Populus tremuloides] /REP_ORG=Citrus	CK934531	Csi.4108	est
Cit.29852.1.S1_at	-3.204	1e-05	0.000521	3.6836	4.27036	2.91608	7.81096	6.25202	6.41836	Cit.29852.1	C37_07910 /DEF=Section:11 Forward BEST NR:NP_568324.1 1e-47 protein with poly glutamic acid stretch -related [Arabidopsis thaliana] /REP_ORG=Citrus	CF418370	---	---
Cit.20578.1.S1_at	-3.282	0	0.000124	5.31106	5.21808	5.08873	9.2907	8.05637	8.11535	Cit.20578.1	C37_44616 /DEF=Section:8 Forward BEST NR:T51386 2e-04 probable protein with poly glutamic acid stretch - Arabidopsis thaliana /REP_ORG=Citrus	CK665516	---	---
Cit.20839.1.S1_s_at	-3.336	1e-05	0.000529	9.62069	9.63788	9.16342	13.3719	12.3584	12.6991	Cit.20839.1	C37_45343 /DEF=Section:8 Forward BEST NR: /REP_ORG=Citrus	DN958759	Csi.1892	full length
Cit.30950.1.S1_at	-3.587	7e-05	0.002016	5.37021	5.64966	5.19485	10.2106	8.25391	8.50979	Cit.30950.1	C37_19561 /DEF=Section:11 Forward BEST NR:AAG43509.1 6e-40 gibberellin-induced protein 1 [Petunia x hybrida] emb|CAD10103.1| putative gibberellin induced protein 2 [Petunia x hybrida] /REP_ORG=Citrus	CN182056	---	---
Cit.19396.1.S1_s_at	-3.63	0.03556	0.135984	4.09159	5.53764	4.34373	11.2275	7.02599	6.608	Cit.19396.1	C37_27978 /DEF=Section:8 Forward BEST NR:P27057 7e-39 GAST1 protein precursor pir||S22151 gibberellin-regulated protein GAST1 - tomato /REP_ORG=Citrus	CK934225	Csi.6586	est
Cit.30950.1.S1_s_at	-3.65	2e-05	0.000833	6.38327	6.26515	5.67578	10.8126	9.17038	9.29081	Cit.30950.1	C37_19561 /DEF=Section:11 Forward BEST NR:AAG43509.1 6e-40 gibberellin-induced protein 1 [Petunia x hybrida] emb|CAD10103.1| putative gibberellin induced protein 2 [Petunia x hybrida] /REP_ORG=Citrus	CN182056	Csi.16514	est
Cit.6266.1.S1_at	-3.696	0	0	4.55603	4.31707	4.04504	7.82591	8.32026	7.8607	Cit.6266.1	C37_08102 /DEF=Section:2 Forward ESTs:2 BEST NR:AAD55298.1 2e-57 F25A4.24 [Arabidopsis thaliana] pir||C96777 F25A4.24 [imported] - Arabidopsis thaliana /REP_ORG=Citrus	CX046819	Csi.1237	est
Cit.18423.1.S1_at	-3.737	0	0	2.81927	2.70168	2.82482	6.20268	6.66717	6.68726	Cit.18423.1	C37_23610 /DEF=Section:8 Forward BEST NR: /REP_ORG=Citrus	CX288089	Csi.1024	est
Cit.20717.1.S1_s_at	-3.954	0	0.000246	4.52301	4.51479	4.60358	7.71938	8.68906	9.0941	Cit.20717.1	C37_45048 /DEF=Section:8 Forward BEST NR:CAA07568.1 4e-17 Mitochondrial carrier protein [Ribes nigrum] /REP_ORG=Citrus	DN797866	Csi.1703	est
Cit.9441.1.S1_at	-4.108	6e-05	0.001799	3.35897	3.65149	3.35334	8.73415	6.85206	7.10204	Cit.9441.1	C37_12817 /DEF=Section:2 Forward ESTs:2 BEST NR:AAL87023.1 2e-70 cell wall protein Exp4 precursor [Mirabilis jalapa] /REP_ORG=Citrus	CX640971	---	---
Cit.20020.1.S1_at	-4.409	0	0	3.85513	4.53162	4.06537	8.69136	8.49081	8.49574	Cit.20020.1	C37_29246 /DEF=Section:8 Forward BEST NR: /REP_ORG=Citrus	CK937615	Csi.16438	est
Cit.11215.1.S1_at	-5.485	0	0	3.3796	3.14795	3.65155	8.73032	8.98654	8.91811	Cit.11215.1	C37_15015 /DEF=Section:2 Forward ESTs:6 BEST NR:BAA97211.1 7e-76 unnamed protein product [Arabidopsis thaliana] gb|AAO11624.1| At5g62640/MRG21_6 [Arabidopsis thaliana] ref|NP_201070.1| proline-rich family /REP_ORG=Citrus	CX674969	Csi.7478	est
